# Supplementary material for: Tris[2-(1H-imidazol-2-yl)imidazol-1-ido]cobalt(III)
Source: Acta Crystallogr Sect E Struct Rep Online. 2010 Apr 10;66(Pt 5):m500. doi: 10.1107/S1600536810011785 (PMC2979296; doi:10.1107/S1600536810011785)
Supplement: Supplementary file 2 [file e-66-0m500-Isup2.hkl]

# 
# h,k,l, Fc-squared, Fo-squared, sigma(Fo-squared) and status flag 
# 
data_I
_shelx_title ' L6m in P2(1)/n' 
_shelx_refln_list_code          4 
_shelx_F_calc_maximum      228.88 
_exptl_crystal_F_000       936.00 
_reflns_d_resolution_high  0.8196 
 
loop_ 
 _symmetry_equiv_pos_as_xyz 
 'x, y, z' 
 '-x+1/2, y+1/2, -z+1/2' 
 '-x, -y, -z' 
 'x-1/2, -y-1/2, z-1/2' 
 
_cell_length_a    12.2986 
_cell_length_b    12.5235 
_cell_length_c    12.9325 
_cell_angle_alpha  90.000 
_cell_angle_beta   97.773 
_cell_angle_gamma  90.000 
 
_shelx_F_squared_multiplier     1.000 
 
loop_ 
 _refln_index_h 
 _refln_index_k 
 _refln_index_l 
 _refln_F_squared_calc 
 _refln_F_squared_meas 
 _refln_F_squared_sigma 
 _refln_observed_status 
   2   0   0     2091.70     2174.45     43.52 o 
   4   0   0     7468.99     8302.90    162.06 o 
   6   0   0     3422.32     3461.23     71.72 o 
   8   0   0      836.72      747.72     39.36 o 
  10   0   0      492.46      428.07     84.96 o 
  12   0   0       84.19       75.04     33.54 o 
  14   0   0      408.28      408.23     66.39 o 
   1   1   0     1343.40     1413.45     28.40 o 
   2   1   0    22631.76    24219.18    825.86 o 
   3   1   0    16774.73    17221.71    291.68 o 
   4   1   0     2731.77     3032.98     54.79 o 
   5   1   0     1435.33     1386.00     28.66 o 
   6   1   0     2415.30     2527.00     48.43 o 
   7   1   0     2403.25     2451.84     62.02 o 
   8   1   0      392.45      368.04     34.28 o 
   9   1   0       30.98       21.81     13.26 o 
  10   1   0      145.23       76.92     20.25 o 
  11   1   0       30.29       15.02     18.14 o 
  12   1   0      203.31      164.06     33.20 o 
  13   1   0       50.11       53.54     28.83 o 
  14   1   0        6.22       -9.57     31.16 o 
   0   2   0      205.11      267.20     39.88 o 
   1   2   0     8331.51     8610.72    186.60 o 
   2   2   0      789.94      857.45     15.06 o 
   3   2   0     3920.75     4260.48     65.23 o 
   4   2   0     3787.25     3794.97     58.99 o 
   5   2   0     9675.43     9844.72    148.66 o 
   6   2   0     1753.93     1809.65     32.63 o 
   7   2   0       98.64      132.39     10.72 o 
   8   2   0       12.56        7.24     10.40 o 
   9   2   0     1748.30     1893.38     41.94 o 
  10   2   0      501.86      495.45     22.27 o 
  11   2   0      336.26      308.76     22.33 o 
  12   2   0      243.00      191.25     28.13 o 
  13   2   0      183.04      184.72     30.84 o 
  14   2   0       18.21        4.72     32.03 o 
   1   3   0        5.05        5.11      3.63 o 
   2   3   0      317.38      241.49     10.40 o 
   3   3   0     5393.47     5437.11     82.23 o 
   4   3   0      266.72      283.38      8.22 o 
   5   3   0      251.03      244.87     10.37 o 
   6   3   0     1430.31     1385.87     26.90 o 
   7   3   0    10774.21    11179.05    170.13 o 
   8   3   0     1327.35     1393.89     30.44 o 
   9   3   0       18.40       25.48     12.88 o 
  10   3   0      314.00      280.47     55.51 o 
  11   3   0       23.69       27.07     22.40 o 
  12   3   0        4.93       -5.04     25.44 o 
  13   3   0       66.70       68.81     29.36 o 
  14   3   0       94.71       47.89     34.11 o 
   0   4   0    11474.83    11780.55    362.26 o 
   1   4   0     4188.16     4102.64     69.07 o 
   2   4   0       54.88       44.70      8.72 o 
   3   4   0      665.70      639.40     13.38 o 
   4   4   0       41.92       37.92      6.62 o 
   5   4   0     7441.12     7421.08    103.75 o 
   6   4   0       91.15       80.77     10.35 o 
   7   4   0       78.37       91.76     11.21 o 
   8   4   0      316.58      325.44     15.81 o 
   9   4   0      956.98     1011.17     53.77 o 
  10   4   0      942.06      899.62     35.24 o 
  11   4   0      153.26      132.32     31.98 o 
  12   4   0        0.09       -0.65     26.74 o 
  13   4   0        0.61      -20.74     29.33 o 
  14   4   0       45.06       21.28     34.54 o 
   1   5   0      392.18      412.11     19.98 o 
   2   5   0     5789.23     5445.61    109.29 o 
   3   5   0     2848.73     2803.93     50.87 o 
   4   5   0        2.20       12.01      7.96 o 
   5   5   0      499.72      554.27     32.94 o 
   6   5   0       40.08       24.38     10.78 o 
   7   5   0      631.84      647.68     19.46 o 
   8   5   0      465.81      491.38     28.76 o 
   9   5   0      216.31      211.53     19.41 o 
  10   5   0      217.49      236.10     32.77 o 
  11   5   0      803.17      792.86     44.84 o 
  12   5   0      247.95      229.16     31.14 o 
  13   5   0       60.13       41.08     32.85 o 
  14   5   0        6.74       12.28     35.74 o 
   0   6   0     2669.92     2511.21     66.27 o 
   1   6   0        8.49        1.75      7.49 o 
   2   6   0       11.85       10.37      7.64 o 
   3   6   0      405.55      450.62     16.21 o 
   4   6   0     2474.24     2496.55     43.14 o 
   5   6   0      376.65      408.05     14.77 o 
   6   6   0      338.43      313.02     21.91 o 
   7   6   0       15.02        8.31     14.56 o 
   8   6   0       58.47       47.43     16.50 o 
   9   6   0      114.52       90.77     19.31 o 
  10   6   0     1202.71     1238.45     36.64 o 
  11   6   0       35.70       13.64     26.00 o 
  12   6   0      225.42      207.71     31.79 o 
  13   6   0       44.83       24.94     34.33 o 
   1   7   0     1799.97     1937.61     37.53 o 
   2   7   0     3462.65     3325.67    163.54 o 
   3   7   0      669.94      639.75     18.22 o 
   4   7   0      601.39      622.34     18.39 o 
   5   7   0      374.81      431.18     16.87 o 
   6   7   0      825.88      809.69     29.55 o 
   7   7   0       16.33        8.51     18.88 o 
   8   7   0      446.31      471.98     35.83 o 
   9   7   0        3.21        6.23     19.96 o 
  10   7   0       72.87       80.37     23.12 o 
  11   7   0       43.21       37.18     28.79 o 
  12   7   0      423.91      474.03     38.70 o 
  13   7   0       12.52        6.53     37.36 o 
   0   8   0     4515.83     4937.20    122.42 o 
   1   8   0     1379.95     1425.09     31.22 o 
   2   8   0        0.40        6.60     10.89 o 
   3   8   0        7.40        5.47     11.28 o 
   4   8   0     2566.47     2596.00     89.30 o 
   5   8   0     2483.78     2531.18     60.48 o 
   6   8   0     1170.53     1130.62    153.22 o 
   7   8   0      141.73      108.91     21.63 o 
   8   8   0      256.65      274.42     33.82 o 
   9   8   0      239.61      167.21     58.15 o 
  10   8   0      133.63       56.94     49.83 o 
  11   8   0       39.00       24.59     37.27 o 
  12   8   0      118.12      136.92     57.04 o 
   1   9   0        6.13        4.10     12.38 o 
   2   9   0       39.16       39.65     13.06 o 
   3   9   0     5189.11     5179.83    135.60 o 
   4   9   0        4.00       15.50     18.67 o 
   5   9   0      108.36      105.19     24.59 o 
   6   9   0      527.55      483.18     65.12 o 
   7   9   0      455.74      419.43     43.08 o 
   8   9   0       29.19       32.15     30.75 o 
   9   9   0      134.85       83.62     34.80 o 
  10   9   0       21.77       28.97     36.41 o 
  11   9   0      317.37      326.48     73.74 o 
   0  10   0     1501.64     1504.49     50.22 o 
   1  10   0      241.35      226.76     17.46 o 
   2  10   0        0.07      -11.03     18.82 o 
   3  10   0      982.05     1082.31     77.89 o 
   4  10   0       60.64       42.32     25.65 o 
   5  10   0       66.96       80.06     28.24 o 
   6  10   0      974.18      885.14     75.84 o 
   7  10   0        7.15        5.18     30.98 o 
   8  10   0       61.87       50.34     30.75 o 
   9  10   0     1430.61     1474.68     69.33 o 
  10  10   0      244.60      218.45     43.08 o 
  11  10   0      176.31      163.26     48.26 o 
   1  11   0      868.31      939.05     36.17 o 
   2  11   0      905.77     1025.10     41.44 o 
   3  11   0      178.08      143.71     34.44 o 
   4  11   0      317.59      340.14     34.25 o 
   5  11   0       10.64        4.04     30.36 o 
   6  11   0      298.31      285.39     37.57 o 
   7  11   0      517.83      518.31     41.73 o 
   8  11   0      206.07      179.06     38.26 o 
   9  11   0       12.98        9.15     41.43 o 
  10  11   0       23.38       31.20     44.28 o 
   0  12   0       20.79       -2.60     48.91 o 
   1  12   0        4.92        4.81     25.73 o 
   2  12   0       29.43       24.40     25.76 o 
   3  12   0       19.55       19.90     25.89 o 
   4  12   0      543.23      571.27     41.77 o 
   5  12   0        1.88        5.30     32.35 o 
   6  12   0       89.71       76.73     37.65 o 
   7  12   0      158.80      120.56     37.76 o 
   8  12   0      223.13      222.68     45.53 o 
   9  12   0       20.41       12.57     42.97 o 
   1  13   0      107.86      123.72     42.96 o 
   2  13   0      446.42      505.70     35.50 o 
   3  13   0        3.31        3.82     35.12 o 
   4  13   0      352.26      361.06     41.85 o 
   5  13   0        0.79        2.35     38.05 o 
   6  13   0      260.16      250.29     42.96 o 
   7  13   0       91.11       77.99     41.61 o 
   0  14   0       82.70      120.60     69.10 o 
   1  14   0      428.58      512.72     55.05 o 
   2  14   0        0.83       -0.50     50.34 o 
   3  14   0       90.86       86.22     43.97 o 
   4  14   0       15.58       36.60     43.10 o 
   5  14   0      125.58       92.66     44.02 o 
   1  15   0      163.62      174.66     56.05 o 
   2  15   0       46.16       18.23     78.79 o 
 -13   0   1      702.80      627.11     65.69 o 
 -11   0   1       11.74       -5.57     23.26 o 
  -9   0   1     1444.10     1338.22     70.02 o 
  -7   0   1     3207.54     3766.63    125.57 o 
  -5   0   1       40.92       21.66     11.06 o 
  -3   0   1      133.91      104.55      8.22 o 
  -1   0   1    22055.98        0.12      2.25 o 
   1   0   1    48876.33    52877.37   1212.60 o 
   3   0   1       22.26       42.89      6.57 o 
   5   0   1     6429.27     6670.40    132.51 o 
   7   0   1     1009.37     1095.58     30.07 o 
   9   0   1     1648.22     1594.81     52.78 o 
  11   0   1        9.13        8.01     27.71 o 
  13   0   1        4.55       22.76     34.03 o 
 -14   1   1       23.93       21.92     39.92 o 
 -13   1   1        0.43        0.44     27.20 o 
 -12   1   1        0.63        9.08     22.43 o 
 -11   1   1       16.40       -8.48     16.57 o 
 -10   1   1      134.18      104.92     16.08 o 
  -9   1   1        7.12        6.54     13.19 o 
  -8   1   1     1062.16     1110.34     37.09 o 
  -7   1   1     3704.10     3861.34     62.18 o 
  -6   1   1     2962.15     3042.53     53.68 o 
  -5   1   1      495.16      519.45     12.85 o 
  -4   1   1      574.81      582.34     14.62 o 
  -3   1   1    11244.14    12040.71    178.77 o 
  -2   1   1     4753.23     5284.41     87.17 o 
  -1   1   1    31455.60    31336.33    599.00 o 
   0   1   1     1407.86     1408.31     23.95 o 
   1   1   1        1.59       -1.49      2.55 o 
   2   1   1     4967.36     5155.77     77.92 o 
   3   1   1    25203.80    27238.62    402.20 o 
   4   1   1     6084.77     6567.10    100.11 o 
   5   1   1        4.90        1.78      6.50 o 
   6   1   1      492.47      567.33     15.11 o 
   7   1   1      720.44      676.16     18.04 o 
   8   1   1      768.17      728.14     23.38 o 
   9   1   1      410.00      384.64     19.62 o 
  10   1   1        7.25       11.11     15.80 o 
  11   1   1        4.13        6.58     18.64 o 
  12   1   1       53.36       44.24     21.78 o 
  13   1   1      739.13      707.80     40.21 o 
  14   1   1       10.12       17.60     34.21 o 
 -14   2   1      433.76      419.76     36.76 o 
 -13   2   1      244.99      220.26     30.21 o 
 -12   2   1       81.84       71.56     24.42 o 
 -11   2   1      268.83      223.97     30.93 o 
 -10   2   1        2.56        3.71     15.38 o 
  -9   2   1      292.71      292.13     16.75 o 
  -8   2   1      677.47      715.39     19.23 o 
  -7   2   1      260.42      315.45     12.63 o 
  -6   2   1       84.40       87.94      8.43 o 
  -5   2   1     1280.86     1486.53     26.59 o 
  -4   2   1     7979.08     8362.55    125.36 o 
  -3   2   1     8857.58     9128.73    135.43 o 
  -2   2   1     3715.95     3822.84     66.01 o 
  -1   2   1       14.06       26.77      7.13 o 
   0   2   1    25441.86    27132.85    436.99 o 
   1   2   1    12637.40    13400.31    217.93 o 
   2   2   1     3675.88     3561.27     70.67 o 
   3   2   1      462.12      504.83     11.83 o 
   4   2   1      235.08      302.49      9.80 o 
   5   2   1     8769.24     9579.47    165.72 o 
   6   2   1     7743.38     8020.97    140.34 o 
   7   2   1      117.86      101.14     15.53 o 
   8   2   1      424.30      487.44     19.25 o 
   9   2   1       13.74        4.88     14.86 o 
  10   2   1      224.47      200.80     39.13 o 
  11   2   1       98.21       71.34     19.53 o 
  12   2   1       61.32       43.12     26.26 o 
  13   2   1       20.56       45.62     30.13 o 
  14   2   1       12.78        3.15     33.86 o 
 -14   3   1        2.04        4.63     31.94 o 
 -13   3   1       62.00       41.50     28.80 o 
 -12   3   1      259.74      278.88     27.91 o 
 -11   3   1      394.48      377.49     26.72 o 
 -10   3   1      262.28      236.85     22.91 o 
  -9   3   1        6.67       -0.59     12.46 o 
  -8   3   1        3.66        8.52     11.02 o 
  -7   3   1      876.51      948.20     21.96 o 
  -6   3   1     3704.26     3526.76     57.08 o 
  -5   3   1      773.87      763.46     25.21 o 
  -4   3   1        1.84        7.30      4.30 o 
  -3   3   1       44.57       34.04      4.86 o 
  -2   3   1     2873.78     2948.28     45.27 o 
  -1   3   1     1255.89     1184.65     24.60 o 
   0   3   1     2585.88     2572.29     43.91 o 
   1   3   1    52385.71    54694.50    800.40 o 
   2   3   1     2702.25     2746.79     49.08 o 
   3   3   1     1795.68     1915.31     42.16 o 
   4   3   1     7880.96     8149.02    123.01 o 
   5   3   1      181.42      198.46     11.31 o 
   6   3   1      382.17      384.01     12.22 o 
   7   3   1        0.03       -0.39     10.19 o 
   8   3   1     8746.65     9440.34    145.26 o 
   9   3   1      897.81      937.94     25.25 o 
  10   3   1      153.26      177.16     19.94 o 
  11   3   1       67.72       19.60     23.63 o 
  12   3   1      115.21      117.30     26.85 o 
  13   3   1       78.60       60.67     30.89 o 
  14   3   1      110.43      109.53     35.56 o 
 -14   4   1      251.34      258.03     37.01 o 
 -13   4   1      100.11       74.87     30.23 o 
 -12   4   1       62.09       43.08     26.52 o 
 -11   4   1        3.08        0.74     22.47 o 
 -10   4   1      232.94      246.26     45.29 o 
  -9   4   1      544.32      575.41     32.89 o 
  -8   4   1     1002.67     1031.64     28.96 o 
  -7   4   1       41.15       32.97     10.67 o 
  -6   4   1      156.28      163.35     10.53 o 
  -5   4   1      480.90      482.82     17.28 o 
  -4   4   1     1288.02     1327.93     24.01 o 
  -3   4   1     1450.57     1344.47     23.72 o 
  -2   4   1      703.08      659.26     22.39 o 
  -1   4   1     1681.18     1578.77     28.89 o 
   0   4   1       59.37       83.51     10.77 o 
   1   4   1     7425.50     7658.06    126.25 o 
   2   4   1     4340.62     4484.73     68.59 o 
   3   4   1       69.24      124.32     23.41 o 
   4   4   1     1044.82     1131.00     22.82 o 
   5   4   1        5.98       -0.74      8.08 o 
   6   4   1    11938.12    12259.50    186.15 o 
   7   4   1        9.84       -1.52     10.96 o 
   8   4   1      208.00      240.02     15.46 o 
   9   4   1        4.73       -6.45     14.41 o 
  10   4   1     1366.55     1383.32     44.56 o 
  11   4   1      416.93      421.84     38.27 o 
  12   4   1        0.95       -4.08     26.35 o 
  13   4   1        0.12        0.14     29.36 o 
  14   4   1       74.57       44.12     36.68 o 
 -14   5   1        3.62        8.02     35.56 o 
 -13   5   1       49.00       26.60     30.20 o 
 -12   5   1      139.72      153.08     29.86 o 
 -11   5   1     1419.73     1605.12     51.41 o 
 -10   5   1       19.40       29.13     18.48 o 
  -9   5   1      281.06      254.65     21.47 o 
  -8   5   1      132.30      118.51     15.99 o 
  -7   5   1      636.24      644.67     22.28 o 
  -6   5   1      988.65      991.06     23.75 o 
  -5   5   1     4448.78     4665.95     67.57 o 
  -4   5   1       34.41       34.38      7.88 o 
  -3   5   1       17.34       37.33      6.93 o 
  -2   5   1     2964.73     2725.44     54.35 o 
  -1   5   1     1211.33     1273.88     27.51 o 
   0   5   1     1522.79     1506.81     39.49 o 
   1   5   1      991.29     1004.02     21.28 o 
   2   5   1      103.77      117.62     16.34 o 
   3   5   1    10812.21    11431.55    172.53 o 
   4   5   1      456.96      446.49     14.24 o 
   5   5   1     1082.76     1089.02     31.22 o 
   6   5   1      131.80      137.51     21.21 o 
   7   5   1       66.83       90.34     13.15 o 
   8   5   1      568.78      556.03     20.37 o 
   9   5   1     4370.03     4430.14     85.50 o 
  10   5   1       27.38       16.68     19.94 o 
  11   5   1      124.45       72.87     26.32 o 
  12   5   1      783.78      805.93     46.98 o 
  13   5   1      117.43      104.07     35.61 o 
 -13   6   1      321.68      299.88     36.97 o 
 -12   6   1        0.00        0.14     28.96 o 
 -11   6   1       12.90       32.49     26.38 o 
 -10   6   1       75.80       65.36     20.28 o 
  -9   6   1      454.77      473.05     24.00 o 
  -8   6   1      181.36      185.03     18.67 o 
  -7   6   1      334.82      322.54     27.93 o 
  -6   6   1     1141.11     1215.33     33.62 o 
  -5   6   1     1223.99     1172.21     24.67 o 
  -4   6   1        6.01       10.91     10.06 o 
  -3   6   1     4472.27     4411.62     76.07 o 
  -2   6   1       41.84       37.48     12.70 o 
  -1   6   1      296.06      302.17     11.46 o 
   0   6   1      414.58      442.89     29.20 o 
   1   6   1     8336.41     8234.68    137.00 o 
   2   6   1     3034.72     3350.09     80.67 o 
   3   6   1       17.77       10.54      9.57 o 
   4   6   1     1185.30     1193.99     31.88 o 
   5   6   1     2614.41     2612.42     55.06 o 
   6   6   1        0.69        4.87     13.56 o 
   7   6   1      657.98      725.38     28.45 o 
   8   6   1      555.28      507.66     22.81 o 
   9   6   1        9.49        2.15     18.63 o 
  10   6   1      112.76       98.00     22.49 o 
  11   6   1      814.00      790.89     45.01 o 
  12   6   1        2.58        7.67     30.79 o 
  13   6   1        4.75       -2.88     35.63 o 
 -13   7   1      176.81      150.08     37.84 o 
 -12   7   1        5.49       15.00     30.00 o 
 -11   7   1      114.90      126.71     28.21 o 
 -10   7   1       98.55       93.04     22.17 o 
  -9   7   1       17.56        1.18     19.14 o 
  -8   7   1      516.09      466.97     23.05 o 
  -7   7   1      295.41      251.98     19.06 o 
  -6   7   1      249.96      206.70     51.34 o 
  -5   7   1       20.11        7.26     12.53 o 
  -4   7   1      280.23      348.85     16.44 o 
  -3   7   1      679.49      673.58     19.87 o 
  -2   7   1       23.59        5.33      9.11 o 
  -1   7   1     9068.80     9436.03    157.02 o 
   0   7   1      344.23      321.40     21.83 o 
   1   7   1      700.90      738.69     32.37 o 
   2   7   1      305.98      300.76     24.41 o 
   3   7   1     2644.03     2606.35     56.16 o 
   4   7   1     1025.91      965.14     38.29 o 
   5   7   1       11.07       11.03     12.81 o 
   6   7   1        5.04       13.13     17.37 o 
   7   7   1      603.23      704.49     37.54 o 
   8   7   1      663.43      648.22     31.14 o 
   9   7   1      188.86      181.85     35.67 o 
  10   7   1      406.35      375.68     30.94 o 
  11   7   1       94.01       42.94     37.09 o 
  12   7   1        1.78      -21.98     41.42 o 
  13   7   1      366.98      331.52     68.92 o 
 -12   8   1      115.04       93.90     33.90 o 
 -11   8   1       58.11       40.09     28.23 o 
 -10   8   1      644.86      723.50     33.21 o 
  -9   8   1      158.04      190.68     22.21 o 
  -8   8   1       61.86       27.60     23.35 o 
  -7   8   1      117.24       96.33     32.39 o 
  -6   8   1        0.99        1.19     17.96 o 
  -5   8   1      252.77      206.88     20.51 o 
  -4   8   1     4517.03     4512.77     95.63 o 
  -3   8   1      883.64      870.87     39.65 o 
  -2   8   1      220.64      252.61     18.24 o 
  -1   8   1      135.80      149.24     17.43 o 
   0   8   1      509.42      485.04     19.01 o 
   1   8   1      359.53      401.94     16.22 o 
   2   8   1     2654.99     2614.85     49.90 o 
   3   8   1       64.44       73.69     12.42 o 
   4   8   1      141.36      121.28     16.56 o 
   5   8   1      967.92     1020.31     41.40 o 
   6   8   1     1328.14     1392.72    120.28 o 
   7   8   1       19.88       30.78     24.89 o 
   8   8   1        4.07       26.47     26.54 o 
   9   8   1      148.58      171.05     31.32 o 
  10   8   1      532.94      536.15     85.76 o 
  11   8   1       48.07       44.72     40.95 o 
  12   8   1        0.59       -8.77     58.54 o 
 -12   9   1      181.66      213.57     63.04 o 
 -11   9   1        0.03      -11.23     37.23 o 
 -10   9   1      366.33      342.12     65.61 o 
  -9   9   1       45.95       32.01     33.52 o 
  -8   9   1      192.56      161.00     56.67 o 
  -7   9   1        9.19       19.69     28.34 o 
  -6   9   1     1852.99     1912.79     63.10 o 
  -5   9   1      229.91      206.87     32.90 o 
  -4   9   1       36.75       28.02     18.46 o 
  -3   9   1        0.04       -8.54     17.55 o 
  -2   9   1     1211.07     1183.90     33.05 o 
  -1   9   1       48.48       48.61     13.25 o 
   0   9   1      550.05      589.09     20.02 o 
   1   9   1      181.13      212.34     15.33 o 
   2   9   1      390.51      424.58     20.10 o 
   3   9   1        2.53        8.33     13.20 o 
   4   9   1     2311.46     2408.65     65.31 o 
   5   9   1       86.95       47.79     25.40 o 
   6   9   1       47.26       39.93     25.66 o 
   7   9   1      144.12       85.98     28.52 o 
   8   9   1      222.96      255.24     50.87 o 
   9   9   1       71.66       58.73     34.83 o 
  10   9   1      186.03      163.02     40.30 o 
  11   9   1       15.29        8.17     39.96 o 
 -11  10   1       43.76       24.69     45.82 o 
 -10  10   1      526.85      564.69     49.38 o 
  -9  10   1       53.09       73.30     38.06 o 
  -8  10   1      610.87      558.13     43.25 o 
  -7  10   1       68.89       49.48     31.88 o 
  -6  10   1        5.76       -5.10     28.73 o 
  -5  10   1      304.35      280.70     30.32 o 
  -4  10   1     1439.21     1562.84     46.19 o 
  -3  10   1       14.01       -4.53     19.43 o 
  -2  10   1      552.36      561.75     50.81 o 
  -1  10   1      131.05      120.74     15.63 o 
   0  10   1      461.70      508.12     20.89 o 
   1  10   1       51.14       42.62     14.51 o 
   2  10   1        3.10       15.43     15.31 o 
   3  10   1        0.70       -0.01     20.07 o 
   4  10   1       30.48       33.55     22.14 o 
   5  10   1       15.63       18.04     27.72 o 
   6  10   1      987.59     1030.20     66.67 o 
   7  10   1       94.19       69.51     30.25 o 
   8  10   1       40.22       30.19     31.94 o 
   9  10   1       49.58       47.88     38.52 o 
  10  10   1      544.97      612.32     66.59 o 
  11  10   1       37.59       45.06     46.17 o 
 -10  11   1      144.36      123.38     47.67 o 
  -9  11   1      100.57       92.82     42.58 o 
  -8  11   1      168.59      169.16     40.10 o 
  -7  11   1      322.85      280.25     74.03 o 
  -6  11   1      144.04      164.01     32.61 o 
  -5  11   1       16.49        6.49     28.88 o 
  -4  11   1       10.73       -9.73     25.65 o 
  -3  11   1      507.81      431.30    120.58 o 
  -2  11   1        3.21       11.62     21.83 o 
  -1  11   1        7.29        8.93     21.54 o 
   0  11   1       13.40       14.37     17.09 o 
   1  11   1      178.25      192.17     19.86 o 
   2  11   1     1051.01     1135.76     40.32 o 
   3  11   1      747.11      821.26     42.99 o 
   4  11   1      128.93      167.02     35.56 o 
   5  11   1       10.49        7.30     31.12 o 
   6  11   1        0.60        2.18     30.68 o 
   7  11   1      484.51      353.34     49.69 o 
   8  11   1      243.79      277.60    116.82 o 
   9  11   1      271.17      255.15     45.15 o 
  10  11   1        0.61        8.41     45.27 o 
  -9  12   1      678.49      648.74     53.59 o 
  -8  12   1       33.84        3.80     41.48 o 
  -7  12   1      228.81      195.97     41.78 o 
  -6  12   1        7.74        1.14     36.71 o 
  -5  12   1      445.40      473.20    111.23 o 
  -4  12   1        0.06        2.34     31.97 o 
  -3  12   1     1496.09     1494.05     54.88 o 
  -2  12   1      229.21      261.42     28.41 o 
  -1  12   1        8.60       -7.03     24.29 o 
   0  12   1        1.86        0.23     23.42 o 
   1  12   1      208.86      286.61     31.19 o 
   2  12   1        0.28       -5.60     26.31 o 
   3  12   1      389.22      346.00     38.95 o 
   4  12   1      244.88      150.77     34.05 o 
   5  12   1      559.39      583.25     95.14 o 
   6  12   1       97.39       63.01     33.60 o 
   7  12   1       64.98       85.66     37.49 o 
   8  12   1        9.15        7.37     42.39 o 
  -7  13   1      518.47      598.41     51.27 o 
  -6  13   1       78.14       68.74     41.26 o 
  -5  13   1      303.84      321.85     43.28 o 
  -4  13   1      372.13      325.29     70.36 o 
  -3  13   1      411.72      461.76     87.75 o 
  -2  13   1      108.34       90.64     29.73 o 
  -1  13   1      378.08      407.84     33.30 o 
   0  13   1       14.01       17.58     39.22 o 
   1  13   1       17.73       10.82     41.56 o 
   2  13   1      415.92      463.45     51.24 o 
   3  13   1      560.04      563.55     73.39 o 
   4  13   1       27.31       24.86     39.88 o 
   5  13   1      113.74       71.15     40.15 o 
   6  13   1        2.94        5.37     40.61 o 
   7  13   1       13.11       21.75     44.04 o 
  -5  14   1      101.75       72.53     44.54 o 
  -4  14   1      286.84      345.86     96.72 o 
  -3  14   1      104.82       87.74     48.48 o 
  -2  14   1      165.20      151.93     35.11 o 
  -1  14   1       36.25       31.80     46.12 o 
   0  14   1      662.01      767.82     59.81 o 
   1  14   1       67.53       64.16     47.92 o 
   2  14   1        1.08       22.05     50.40 o 
   3  14   1       75.96       49.08     68.75 o 
   4  14   1       54.90       29.88     44.37 o 
   5  14   1       28.38       27.99     45.09 o 
  -2  15   1      266.42      313.47     83.34 o 
  -1  15   1        9.00        9.36     51.53 o 
   0  15   1      181.15      195.25     54.33 o 
   1  15   1       82.39       69.14     53.52 o 
   2  15   1      118.87      136.63     78.09 o 
 -14   0   2      674.75      740.96     76.77 o 
 -12   0   2      325.94      298.13     50.64 o 
 -10   0   2      236.26      125.86    101.94 o 
  -8   0   2     1460.26     1431.63     71.06 o 
  -6   0   2       68.99      102.23     10.16 o 
  -4   0   2     1772.76     1567.52     34.25 o 
   0   0   2      290.79      372.53     19.09 o 
   2   0   2     3032.08     3180.40    188.17 o 
   4   0   2     2724.18     3021.69     62.74 o 
   6   0   2     3519.16     3443.50     73.41 o 
   8   0   2       11.84        7.43     19.27 o 
  10   0   2      816.81      691.89     37.92 o 
  12   0   2     1391.29     1586.00     91.96 o 
  14   0   2       10.39        5.76     41.92 o 
 -14   1   2      206.64      166.92     42.14 o 
 -13   1   2        8.97       -5.72     34.60 o 
 -12   1   2       52.30       34.61     23.12 o 
 -11   1   2      137.70      157.62     23.36 o 
 -10   1   2     1277.25     1253.03     32.51 o 
  -9   1   2       84.26       71.74     15.47 o 
  -8   1   2       80.44      132.74     16.06 o 
  -7   1   2     1282.58     1330.10     30.85 o 
  -6   1   2     2163.82     1938.27     35.94 o 
  -5   1   2      226.86      210.91     11.88 o 
  -4   1   2      602.57      575.79     11.56 o 
  -3   1   2      817.19      896.85     17.61 o 
  -2   1   2      167.52      172.63      6.63 o 
  -1   1   2     8693.27     9050.85    166.93 o 
   0   1   2     9714.97    10437.09    191.49 o 
   1   1   2       27.94       39.77      5.09 o 
   2   1   2      715.48      650.53     14.51 o 
   3   1   2     2277.30     2267.25     39.41 o 
   4   1   2     3232.21     3289.55     52.67 o 
   5   1   2     2089.54     2312.09     39.30 o 
   6   1   2     4556.90     4981.61     79.08 o 
   7   1   2      147.07      136.28     11.38 o 
   8   1   2     1437.99     1420.90     30.41 o 
   9   1   2      123.16      103.89     16.41 o 
  10   1   2      433.72      474.89     24.02 o 
  11   1   2      127.99      121.58     21.50 o 
  12   1   2       63.47       56.62     23.66 o 
  13   1   2       69.08       59.34     26.51 o 
  14   1   2      258.36      219.49     46.46 o 
 -14   2   2       40.67       37.09     41.14 o 
 -13   2   2      445.45      437.93     37.63 o 
 -12   2   2      104.20       93.02     24.72 o 
 -11   2   2      202.53      217.81     24.64 o 
 -10   2   2      138.66      131.27     19.83 o 
  -9   2   2      493.59      508.73     21.77 o 
  -8   2   2      148.41      126.36     11.15 o 
  -7   2   2       11.49       14.81      8.67 o 
  -6   2   2      864.71      957.66     20.02 o 
  -5   2   2       47.97       41.07      6.41 o 
  -4   2   2     3325.87     3434.06     58.69 o 
  -3   2   2       15.64        4.37      5.84 o 
  -2   2   2    12196.18    12608.65    212.14 o 
  -1   2   2      478.04      475.45     15.73 o 
   0   2   2      502.14      474.90     16.31 o 
   1   2   2       47.13       51.64      8.59 o 
   2   2   2     5095.11     5399.50     90.83 o 
   3   2   2     6346.10     6503.63    124.03 o 
   4   2   2      513.06      591.13     14.60 o 
   5   2   2       77.36       73.60      8.54 o 
   6   2   2     3100.58     3338.57     55.41 o 
   7   2   2     2106.98     2082.52     38.93 o 
   8   2   2     1019.21     1151.86     27.28 o 
   9   2   2        0.79       -0.14     15.36 o 
  10   2   2      167.36      163.82     19.57 o 
  11   2   2      937.02     1033.17     36.34 o 
  12   2   2      160.00      187.22     24.72 o 
  13   2   2      139.49      148.97     31.18 o 
  14   2   2        1.44        6.38     35.07 o 
 -14   3   2       43.25       21.88     33.23 o 
 -13   3   2       29.72        8.77     28.29 o 
 -12   3   2      173.66      120.79     26.21 o 
 -11   3   2     1112.13     1081.09     39.52 o 
 -10   3   2       19.17       25.59     19.44 o 
  -9   3   2     1349.82     1482.77     53.10 o 
  -8   3   2        0.22        0.53     10.35 o 
  -7   3   2     1736.79     1703.10     31.87 o 
  -6   3   2      142.27      160.66      9.42 o 
  -5   3   2      168.48      147.19     15.71 o 
  -4   3   2        0.35        3.42      5.11 o 
  -3   3   2     1222.17     1329.32     26.80 o 
  -2   3   2     2232.32     2311.68     43.04 o 
  -1   3   2     3441.66     3412.69     52.06 o 
   0   3   2     7809.61     8470.81    138.88 o 
   1   3   2     1080.10     1018.41     17.95 o 
   2   3   2      200.98      166.79     19.96 o 
   3   3   2      141.34      167.29     13.33 o 
   4   3   2      445.01      417.75     14.84 o 
   5   3   2     6510.63     6526.42    104.66 o 
   6   3   2      185.12      221.30     11.65 o 
   7   3   2      122.46      101.90     12.49 o 
   8   3   2      107.17       98.55     13.57 o 
   9   3   2     3529.30     3767.96     74.34 o 
  10   3   2      176.03      164.41     33.68 o 
  11   3   2       40.26       38.22     21.22 o 
  12   3   2       63.05       28.31     27.79 o 
  13   3   2      219.53      195.33     34.44 o 
  14   3   2        2.99        7.07     36.91 o 
 -14   4   2       29.38       22.18     32.71 o 
 -13   4   2     1013.28     1016.69     98.13 o 
 -12   4   2      378.18      348.30     31.05 o 
 -11   4   2        0.68       14.54     22.55 o 
 -10   4   2      669.39      618.39     30.07 o 
  -9   4   2      775.24      917.22     42.26 o 
  -8   4   2       49.58       42.97     14.29 o 
  -7   4   2     3206.32     3237.69     62.90 o 
  -6   4   2      577.22      677.85     16.99 o 
  -5   4   2        0.61       -0.08      5.84 o 
  -4   4   2     1573.98     1607.31     31.82 o 
  -3   4   2     1516.55     1356.56     28.24 o 
  -2   4   2       81.02       73.28      8.42 o 
  -1   4   2     3100.35     3416.35     58.51 o 
   0   4   2     1686.45     1737.34     38.19 o 
   1   4   2    13408.38    13711.44    203.05 o 
   2   4   2      206.86      191.24     22.52 o 
   3   4   2     5673.02     5982.24     92.89 o 
   4   4   2        9.50        6.13      8.62 o 
   5   4   2      544.71      623.74     22.33 o 
   6   4   2      276.56      278.89     39.31 o 
   7   4   2     5907.72     5880.92    116.85 o 
   8   4   2      506.37      530.78     25.98 o 
   9   4   2       97.01       95.50     15.85 o 
  10   4   2       88.80       57.00     21.09 o 
  11   4   2      673.48      646.24     35.87 o 
  12   4   2      141.73      142.39     31.36 o 
  13   4   2      101.40       98.94     34.50 o 
 -14   5   2       52.37       48.17     34.73 o 
 -13   5   2        0.19        3.83     30.45 o 
 -12   5   2      494.53      526.42     34.64 o 
 -11   5   2      219.48      221.47     27.30 o 
 -10   5   2     1373.37     1454.09     43.92 o 
  -9   5   2      442.81      419.87     21.61 o 
  -8   5   2       24.54       21.86     15.14 o 
  -7   5   2        0.67        4.62     13.06 o 
  -6   5   2     2781.49     2826.96     55.46 o 
  -5   5   2       34.52       12.80      7.07 o 
  -4   5   2     3020.37     3120.36     49.70 o 
  -3   5   2      281.86      341.97     12.97 o 
  -2   5   2     2113.60     2028.32     75.81 o 
  -1   5   2      590.16      496.66     14.71 o 
   0   5   2     4394.86     4358.25     74.45 o 
   1   5   2     9153.74     9606.00    158.79 o 
   2   5   2     4017.81     4272.18     74.64 o 
   3   5   2       47.66       21.02      8.37 o 
   4   5   2    12025.45    12556.60    288.49 o 
   5   5   2      388.84      390.79     37.02 o 
   6   5   2        4.90        3.45     12.83 o 
   7   5   2       28.21       12.05     14.86 o 
   8   5   2     2027.17     2071.00     41.61 o 
   9   5   2      755.82      758.06     25.02 o 
  10   5   2     1530.78     1616.80     44.83 o 
  11   5   2      271.36      233.59     30.92 o 
  12   5   2        6.86      -11.50     29.72 o 
  13   5   2       61.54       17.49     34.26 o 
 -13   6   2        3.22       -5.00     32.70 o 
 -12   6   2      114.18       86.17     31.04 o 
 -11   6   2       18.09       31.46     25.70 o 
 -10   6   2       86.03       81.17     20.55 o 
  -9   6   2      458.68      493.40     24.29 o 
  -8   6   2      497.50      504.64     22.69 o 
  -7   6   2       17.93       23.89     14.77 o 
  -6   6   2      484.45      471.58     19.41 o 
  -5   6   2        5.22        4.78      9.82 o 
  -4   6   2     2113.72     2053.04     35.71 o 
  -3   6   2      176.33      193.75      9.50 o 
  -2   6   2      341.55      320.26     16.81 o 
  -1   6   2      367.89      361.91     12.36 o 
   0   6   2       51.86       49.75      8.65 o 
   1   6   2     3643.14     3814.50     62.44 o 
   2   6   2    12934.34    13468.30    201.76 o 
   3   6   2        7.71        6.51      9.90 o 
   4   6   2       69.12       89.46     11.86 o 
   5   6   2      240.20      254.13     24.44 o 
   6   6   2     1834.26     1793.00     60.81 o 
   7   6   2      123.27      132.87     17.21 o 
   8   6   2      207.98      135.86     45.60 o 
   9   6   2       13.63       13.71     22.79 o 
  10   6   2      525.24      557.41     33.30 o 
  11   6   2      506.80      429.79     40.10 o 
  12   6   2      271.95      259.59     45.93 o 
  13   6   2      171.67      131.80     48.82 o 
 -13   7   2       35.38       22.86     36.27 o 
 -12   7   2        9.69       18.44     31.00 o 
 -11   7   2       56.83       41.77     29.47 o 
 -10   7   2      353.87      386.40     28.26 o 
  -9   7   2      864.08      984.06     32.89 o 
  -8   7   2       42.81       35.33     17.23 o 
  -7   7   2        3.04       -1.88     15.29 o 
  -6   7   2     1093.66     1121.02     30.66 o 
  -5   7   2      602.58      634.57     20.28 o 
  -4   7   2      293.30      265.78     16.32 o 
  -3   7   2      587.06      550.73     18.08 o 
  -2   7   2      755.23      815.97     20.66 o 
  -1   7   2     1572.38     1550.29     31.89 o 
   0   7   2     5308.28     5456.20    104.72 o 
   1   7   2       69.75       99.70     10.86 o 
   2   7   2      670.16      721.65     20.35 o 
   3   7   2     1998.47     2041.99     37.23 o 
   4   7   2      424.40      419.87     18.39 o 
   5   7   2      127.42      135.29     14.21 o 
   6   7   2      415.27      407.46     21.01 o 
   7   7   2      221.79      218.24     22.49 o 
   8   7   2      152.72      151.67     23.83 o 
   9   7   2     1024.01      990.30     46.27 o 
  10   7   2       91.47       95.60     34.85 o 
  11   7   2       24.07       30.86     45.22 o 
  12   7   2        0.27      -35.59     49.20 o 
 -12   8   2       17.86       14.56     33.01 o 
 -11   8   2       37.71       57.99     26.47 o 
 -10   8   2      202.72      165.26     24.82 o 
  -9   8   2       10.49        4.74     21.04 o 
  -8   8   2      894.91      917.68     31.58 o 
  -7   8   2      978.63     1146.32     36.32 o 
  -6   8   2      213.84      133.68     53.25 o 
  -5   8   2      437.29      422.91     29.29 o 
  -4   8   2       39.92       46.23     14.70 o 
  -3   8   2     2851.76     2947.06     94.61 o 
  -2   8   2     1271.87     1281.41     30.07 o 
  -1   8   2       93.49       83.47     11.67 o 
   0   8   2      170.82      172.13     12.96 o 
   1   8   2      349.56      335.71     20.96 o 
   2   8   2      695.66      645.47     20.52 o 
   3   8   2     1378.47     1409.41     36.56 o 
   4   8   2      110.81      139.55     17.26 o 
   5   8   2       37.65       24.22     19.99 o 
   6   8   2      157.82      109.92     25.48 o 
   7   8   2        3.38       10.84     26.25 o 
   8   8   2       34.68       18.23     27.30 o 
   9   8   2       53.39       37.99     32.75 o 
  10   8   2       61.73       63.65     36.51 o 
  11   8   2      458.59      495.33     46.95 o 
  12   8   2       90.25       43.66     62.69 o 
 -12   9   2       47.58       57.50     59.69 o 
 -11   9   2      450.29      496.06     49.02 o 
 -10   9   2       18.56       -7.71     34.02 o 
  -9   9   2       75.31      101.28     29.87 o 
  -8   9   2       85.03       88.63     25.81 o 
  -7   9   2      243.73      214.05     69.38 o 
  -6   9   2      170.93      118.43     23.65 o 
  -5   9   2     1771.85     1517.18     65.38 o 
  -4   9   2       54.10       46.58     17.28 o 
  -3   9   2        6.16       -5.49     16.74 o 
  -2   9   2       86.64       90.67     22.62 o 
  -1   9   2     2573.60     2793.94     56.68 o 
   0   9   2        2.26        0.16     12.90 o 
   1   9   2      584.19      629.28     22.61 o 
   2   9   2       82.57       87.34     14.41 o 
   3   9   2     1401.65     1437.91     38.04 o 
   4   9   2      123.27      116.39     19.12 o 
   5   9   2      308.88      373.44     87.18 o 
   6   9   2      173.48      146.81     27.16 o 
   7   9   2      166.99      134.53     29.56 o 
   8   9   2       96.94       57.53     32.92 o 
   9   9   2     1275.57     1387.72     60.87 o 
  10   9   2        5.17       -2.48     36.09 o 
  11   9   2       14.92       30.44     45.12 o 
 -11  10   2       48.54       41.85     45.10 o 
 -10  10   2       37.58       20.68     36.79 o 
  -9  10   2      155.31      182.56     39.62 o 
  -8  10   2       29.35       25.75     34.10 o 
  -7  10   2      228.42      229.46     35.11 o 
  -6  10   2      352.73      283.21     46.86 o 
  -5  10   2      345.70      340.99     33.07 o 
  -4  10   2       73.47       52.64     18.73 o 
  -3  10   2     2152.19     2137.59     94.91 o 
  -2  10   2      285.30      255.23     22.58 o 
  -1  10   2       32.62       19.38     18.42 o 
   0  10   2        0.29       -2.08     14.73 o 
   1  10   2      179.84      185.19     31.64 o 
   2  10   2      567.99      588.62     36.75 o 
   3  10   2      270.92      269.43     35.45 o 
   4  10   2      446.70      401.64     27.58 o 
   5  10   2      232.38      257.99     29.66 o 
   6  10   2       25.80       18.05     29.42 o 
   7  10   2      525.45      478.01     40.41 o 
   8  10   2        0.58      -10.96     34.23 o 
   9  10   2      154.79       96.08     40.38 o 
  10  10   2       48.86       58.21     44.21 o 
 -10  11   2      332.85      243.89     44.09 o 
  -9  11   2      381.58      432.01     45.34 o 
  -8  11   2       97.09       77.71     39.30 o 
  -7  11   2      458.94      496.56     43.36 o 
  -6  11   2      181.88      161.69     34.03 o 
  -5  11   2      102.59       63.02     31.09 o 
  -4  11   2      283.21      293.53     31.85 o 
  -3  11   2       86.73       42.66     23.18 o 
  -2  11   2       80.28       88.12     22.05 o 
  -1  11   2      132.12      173.62     34.86 o 
   0  11   2       23.97       13.75     21.15 o 
   1  11   2      521.61      523.03     32.14 o 
   2  11   2        0.13        0.46     17.84 o 
   3  11   2      347.48      304.95     29.10 o 
   4  11   2      151.62      127.31     29.57 o 
   5  11   2       86.21       75.97     32.79 o 
   6  11   2        3.52        2.54     32.69 o 
   7  11   2      184.17      144.47     35.42 o 
   8  11   2      133.73      127.43     41.05 o 
   9  11   2      128.79       88.71     43.95 o 
  -9  12   2       69.64       53.59     41.79 o 
  -8  12   2      666.78      662.49     50.04 o 
  -7  12   2      194.61      200.53     41.65 o 
  -6  12   2      166.01      195.85     37.70 o 
  -5  12   2      175.61      170.01     37.18 o 
  -4  12   2     1882.74     2039.91     70.89 o 
  -3  12   2      174.65      171.20     27.22 o 
  -2  12   2       58.40       56.12     25.43 o 
  -1  12   2       16.47        2.51     23.89 o 
   0  12   2      104.33       84.17     25.16 o 
   1  12   2       10.63        3.84     25.32 o 
   2  12   2     1003.74     1142.25     43.10 o 
   3  12   2       70.71       62.59     28.57 o 
   4  12   2      105.37       77.87     34.18 o 
   5  12   2      119.00       59.69     34.70 o 
   6  12   2      360.96      296.86     40.77 o 
   7  12   2       71.24       45.61     40.28 o 
   8  12   2      151.68      120.40     43.06 o 
  -7  13   2        5.50        1.48     43.54 o 
  -6  13   2      535.36      518.46     44.61 o 
  -5  13   2      176.62      189.51     41.38 o 
  -4  13   2       66.64       89.31     36.96 o 
  -3  13   2      199.52      235.80     39.04 o 
  -2  13   2      261.62      251.50     30.83 o 
  -1  13   2       94.23       85.33     29.85 o 
   0  13   2      310.14      373.09     32.51 o 
   1  13   2        5.21       23.00     40.35 o 
   2  13   2        3.79        5.96     41.69 o 
   3  13   2       93.16       94.78     36.39 o 
   4  13   2      292.12      310.26     61.71 o 
   5  13   2       69.65       70.21     39.82 o 
   6  13   2       91.62       61.95     40.95 o 
   7  13   2       23.12       16.35     42.18 o 
  -5  14   2       29.38       36.15     42.07 o 
  -4  14   2      244.80      232.09     45.57 o 
  -3  14   2      462.55      452.47     47.45 o 
  -2  14   2      391.26      386.86     37.36 o 
  -1  14   2      314.58      268.44     58.25 o 
   0  14   2       31.63       44.77     45.14 o 
   1  14   2      239.88      264.28     51.56 o 
   2  14   2      141.52      104.48     48.84 o 
   3  14   2        6.04        7.15     65.12 o 
   4  14   2        0.72       17.07     66.44 o 
   5  14   2       94.48       67.04     45.90 o 
  -2  15   2       49.24       32.01     80.63 o 
  -1  15   2      620.28      674.03     94.47 o 
   0  15   2        9.59       -6.87     51.76 o 
   1  15   2      136.92      155.49     54.87 o 
 -13   0   3      167.66      175.22     54.22 o 
 -11   0   3     1363.09     1238.73     48.85 o 
  -9   0   3      151.19      126.45     21.83 o 
  -7   0   3     7189.08     7321.68    146.21 o 
  -5   0   3      643.21      695.78     20.20 o 
  -3   0   3    10660.15    11675.12    269.11 o 
  -1   0   3    42495.38    45086.46   1371.25 o 
   1   0   3     4796.32     4788.72    155.32 o 
   3   0   3     1025.07      958.92     43.60 o 
   5   0   3     3208.10     3317.61     86.62 o 
   7   0   3     2018.29     1740.04     88.42 o 
   9   0   3     1639.78     1782.03     60.04 o 
  11   0   3      268.54      258.65     35.42 o 
  13   0   3      876.68      929.95     75.30 o 
 -14   1   3      187.48       94.32     41.62 o 
 -13   1   3      158.95       96.25     37.15 o 
 -12   1   3      171.68       98.56     53.89 o 
 -11   1   3      621.73      454.32    112.25 o 
 -10   1   3      684.78      545.48     75.09 o 
  -9   1   3     2050.74     1785.00     71.95 o 
  -8   1   3      295.52      283.28     13.35 o 
  -7   1   3       35.21       33.75      8.00 o 
  -6   1   3      116.47      127.19      8.23 o 
  -5   1   3     1703.14     1539.15     24.95 o 
  -4   1   3     2086.06     2050.28     37.00 o 
  -3   1   3      216.78      211.04      7.94 o 
  -2   1   3     1403.31     1527.62     31.18 o 
  -1   1   3    30374.77    31990.24    690.09 o 
   0   1   3     5138.88     5374.03    121.40 o 
   1   1   3      837.84      911.29     28.58 o 
   2   1   3     1683.29     1874.04     40.41 o 
   3   1   3        5.89        4.49      6.36 o 
   4   1   3      411.87      422.24     26.62 o 
   5   1   3     7955.53     8628.38    131.99 o 
   6   1   3      468.18      460.48     23.57 o 
   7   1   3      156.22      170.23     13.00 o 
   8   1   3       55.14       37.32     12.80 o 
   9   1   3      842.94      944.80     40.32 o 
  10   1   3      289.10      243.42     21.67 o 
  11   1   3      662.50      746.38     31.40 o 
  12   1   3       10.20       -4.56     24.45 o 
  13   1   3        0.27       10.85     26.61 o 
  14   1   3       23.47       -1.02     35.98 o 
 -14   2   3        1.01       -0.59     41.43 o 
 -13   2   3       49.21       47.47     27.91 o 
 -12   2   3      778.18      747.33     35.18 o 
 -11   2   3        6.44        6.84     21.05 o 
 -10   2   3      416.90      443.43     31.83 o 
  -9   2   3       38.77       43.05     16.11 o 
  -8   2   3     2059.36     2159.36     42.47 o 
  -7   2   3      435.62      383.64     19.16 o 
  -6   2   3       20.02        5.39      6.81 o 
  -5   2   3       23.23       19.11      6.51 o 
  -4   2   3      714.28      758.27     17.44 o 
  -3   2   3       53.20       51.09      5.45 o 
  -2   2   3     4347.93     4067.64     77.76 o 
  -1   2   3      409.14      452.67     11.29 o 
   0   2   3     1539.85     1731.64     31.58 o 
   1   2   3     3117.51     3290.12     75.65 o 
   2   2   3     2840.39     2770.99     56.76 o 
   3   2   3      999.10      896.26     24.79 o 
   4   2   3     1847.29     1934.74     37.78 o 
   5   2   3     2129.53     2318.52     45.51 o 
   6   2   3      940.62      996.87     22.92 o 
   7   2   3      110.11       97.48     12.91 o 
   8   2   3     1974.90     2030.44     40.12 o 
   9   2   3      365.04      421.82     28.11 o 
  10   2   3       23.22        6.74     19.87 o 
  11   2   3      153.93      173.86     23.60 o 
  12   2   3     1577.03     1573.55     45.91 o 
  13   2   3      129.29       96.74     29.73 o 
  14   2   3       76.90       86.86     38.77 o 
 -14   3   3      584.94      558.20     39.06 o 
 -13   3   3      103.55       92.69     29.29 o 
 -12   3   3       18.14       -7.47     24.28 o 
 -11   3   3       39.70       31.97     21.88 o 
 -10   3   3     1535.54     1605.58     46.68 o 
  -9   3   3      149.17      135.96     22.87 o 
  -8   3   3       92.34       91.48     14.10 o 
  -7   3   3      455.31      480.36     14.78 o 
  -6   3   3      972.65      958.73     20.24 o 
  -5   3   3      188.89      214.03      8.74 o 
  -4   3   3      525.85      460.81     24.91 o 
  -3   3   3        6.32        4.30      5.90 o 
  -2   3   3       10.20        9.75      3.94 o 
  -1   3   3      266.64      356.04     11.93 o 
   0   3   3     3583.60     3602.65     61.79 o 
   1   3   3      174.61      183.89      8.39 o 
   2   3   3      133.89      184.36      8.45 o 
   3   3   3      504.65      539.64     14.86 o 
   4   3   3     5971.10     6310.37    106.51 o 
   5   3   3      466.42      494.14     45.35 o 
   6   3   3     4779.94     5055.89     81.65 o 
   7   3   3       62.79       62.02     12.78 o 
   8   3   3      229.82      231.50     16.28 o 
   9   3   3      144.80      100.70     16.41 o 
  10   3   3      391.21      429.26     25.76 o 
  11   3   3      586.11      650.35     30.20 o 
  12   3   3      195.47      190.85     27.62 o 
  13   3   3       10.21        0.80     33.45 o 
 -14   4   3        0.02        6.47     32.64 o 
 -13   4   3      131.88      138.96     30.84 o 
 -12   4   3      996.18      976.63     75.41 o 
 -11   4   3      892.41      849.80     36.15 o 
 -10   4   3      437.39      498.22     27.84 o 
  -9   4   3      411.95      338.43     43.93 o 
  -8   4   3     3092.40     3189.25     63.30 o 
  -7   4   3       38.10       64.00     13.17 o 
  -6   4   3     1571.91     1572.25     39.72 o 
  -5   4   3      236.18      255.29     18.52 o 
  -4   4   3      208.03      187.97     12.94 o 
  -3   4   3      215.22      213.88      9.82 o 
  -2   4   3     1791.08     1618.72     38.24 o 
  -1   4   3      210.81      191.17      6.67 o 
   0   4   3       13.78        8.65      6.16 o 
   1   4   3     1456.47     1573.38     30.62 o 
   2   4   3     5145.31     5026.54     78.02 o 
   3   4   3     1350.11     1337.84     26.46 o 
   4   4   3      836.28      733.21     28.69 o 
   5   4   3        0.33        3.90     10.62 o 
   6   4   3      240.15      204.82     31.59 o 
   7   4   3     1976.73     2171.64     54.13 o 
   8   4   3     2064.12     2077.53     47.05 o 
   9   4   3      204.85      176.40     18.14 o 
  10   4   3       38.24       24.61     21.36 o 
  11   4   3        9.88       14.32     27.96 o 
  12   4   3      316.30      354.97     35.38 o 
  13   4   3       56.88       45.52     36.48 o 
 -14   5   3      184.43      149.80     36.47 o 
 -13   5   3      127.21      137.20     32.70 o 
 -12   5   3       58.14       48.62     27.69 o 
 -11   5   3       21.23       37.70     24.73 o 
 -10   5   3      405.89      417.80     36.25 o 
  -9   5   3     1339.10     1367.25     36.40 o 
  -8   5   3      182.58      148.07     19.07 o 
  -7   5   3      480.35      522.99     31.98 o 
  -6   5   3      878.28      870.99     28.69 o 
  -5   5   3     2664.57     2579.20     49.37 o 
  -4   5   3       27.99       18.09      8.69 o 
  -3   5   3       10.74        5.41      7.89 o 
  -2   5   3      930.67      946.94     18.14 o 
  -1   5   3      204.21      160.73     13.08 o 
   0   5   3      469.73      476.09     17.63 o 
   1   5   3      191.60      214.42     16.31 o 
   2   5   3     1500.55     1497.24     27.10 o 
   3   5   3       60.23       62.78      9.31 o 
   4   5   3        5.84        7.60     10.23 o 
   5   5   3      563.37      542.97     18.05 o 
   6   5   3      924.11      990.29     27.99 o 
   7   5   3       17.48       17.27     16.48 o 
   8   5   3       61.21       36.25     18.15 o 
   9   5   3      517.71      465.98    115.11 o 
  10   5   3      651.19      725.51     55.38 o 
  11   5   3       15.29       26.76     36.90 o 
  12   5   3        1.24        3.52     39.90 o 
  13   5   3        1.70        6.80     45.77 o 
 -13   6   3        0.98       15.52     32.29 o 
 -12   6   3        7.52        6.64     28.58 o 
 -11   6   3      399.63      413.99     31.76 o 
 -10   6   3     1254.59     1267.17     37.66 o 
  -9   6   3        5.79        7.31     18.10 o 
  -8   6   3      395.66      428.79     34.46 o 
  -7   6   3     3055.42     3191.38     64.02 o 
  -6   6   3        2.84        0.52     14.93 o 
  -5   6   3       15.06       19.01     10.62 o 
  -4   6   3      898.86      917.68     23.31 o 
  -3   6   3     2661.14     2556.61     42.01 o 
  -2   6   3      378.61      412.06     14.13 o 
  -1   6   3      307.21      314.10     12.38 o 
   0   6   3     1232.10     1253.85     30.38 o 
   1   6   3     2960.58     2983.53     61.57 o 
   2   6   3      197.25      261.29     16.51 o 
   3   6   3     2091.38     1880.02     99.51 o 
   4   6   3      176.18      274.01     14.73 o 
   5   6   3       95.31       75.21     14.26 o 
   6   6   3        3.47        2.85     15.85 o 
   7   6   3      959.59      944.54     82.47 o 
   8   6   3        0.03        0.47     18.75 o 
   9   6   3       68.03       41.62     24.60 o 
  10   6   3      331.36      310.50     31.23 o 
  11   6   3      329.33      334.40     43.96 o 
  12   6   3        8.82       10.73     52.14 o 
 -13   7   3      153.60      149.87     36.59 o 
 -12   7   3       26.49       12.25     30.59 o 
 -11   7   3       97.32       87.81     29.33 o 
 -10   7   3       10.11       16.69     21.86 o 
  -9   7   3      354.38      385.68     25.47 o 
  -8   7   3       44.66       48.68     18.70 o 
  -7   7   3        6.50        7.87     15.95 o 
  -6   7   3      692.43      678.75     55.52 o 
  -5   7   3     4971.18     4860.12     88.33 o 
  -4   7   3     1384.79     1400.98     38.98 o 
  -3   7   3     1612.90     1674.77     41.74 o 
  -2   7   3        4.61        2.83      8.97 o 
  -1   7   3     2255.44     2258.66     48.91 o 
   0   7   3     1511.47     1631.77     34.10 o 
   1   7   3     3702.96     3655.82     65.89 o 
   2   7   3     2489.22     2707.23     51.33 o 
   3   7   3      343.98      302.74     55.05 o 
   4   7   3     1744.55     1754.38     57.05 o 
   5   7   3     2994.77     3255.89     74.44 o 
   6   7   3        1.25        8.60     20.47 o 
   7   7   3        2.32        2.64     22.65 o 
   8   7   3      743.39      547.49     99.98 o 
   9   7   3      420.26      479.37     39.53 o 
  10   7   3       10.77       -2.65     34.76 o 
  11   7   3       52.46       55.48     54.16 o 
  12   7   3      108.15      110.05     61.66 o 
 -12   8   3       17.31       14.46     42.22 o 
 -11   8   3      141.76      153.42     32.43 o 
 -10   8   3      119.62      101.73     29.76 o 
  -9   8   3      183.76      214.46     28.21 o 
  -8   8   3       18.56       15.77     23.65 o 
  -7   8   3     1748.48     1762.85     54.62 o 
  -6   8   3     1667.22     1670.94     84.12 o 
  -5   8   3      114.85       90.98     22.58 o 
  -4   8   3       33.02       10.17     14.26 o 
  -3   8   3     1128.35     1148.93     56.90 o 
  -2   8   3     2375.81     2345.77     69.94 o 
  -1   8   3     1062.20     1061.94     26.37 o 
   0   8   3     1479.90     1660.03     36.25 o 
   1   8   3      282.43      251.30     15.01 o 
   2   8   3     8181.59     8423.83    143.09 o 
   3   8   3      980.14      920.40     52.34 o 
   4   8   3       35.11       22.70     17.35 o 
   5   8   3      253.88      279.83     23.06 o 
   6   8   3        1.73       -3.15     22.28 o 
   7   8   3       40.48       39.00     26.41 o 
   8   8   3        4.30       15.74     30.01 o 
   9   8   3      140.25      122.46     34.50 o 
  10   8   3        0.91      -20.08     37.81 o 
  11   8   3        9.88        5.20     41.80 o 
 -12   9   3      153.08      163.85     48.70 o 
 -11   9   3        3.78        2.23     31.98 o 
 -10   9   3      591.73      673.14     38.74 o 
  -9   9   3       48.29       38.58     28.18 o 
  -8   9   3      507.70      460.03     30.78 o 
  -7   9   3       70.36       59.07     24.93 o 
  -6   9   3       12.25        4.68     25.33 o 
  -5   9   3      191.15      158.07     39.16 o 
  -4   9   3     4666.33     4728.77    101.70 o 
  -3   9   3      505.50      451.94     29.72 o 
  -2   9   3       58.09       39.98     17.07 o 
  -1   9   3       81.08       59.33     17.30 o 
   0   9   3     1185.57     1129.54     37.88 o 
   1   9   3      137.28      114.72     15.13 o 
   2   9   3      995.28     1025.76     28.92 o 
   3   9   3      202.45      231.02     33.90 o 
   4   9   3      144.96      145.26     20.81 o 
   5   9   3      126.21       99.73     24.35 o 
   6   9   3       41.54       44.83     28.44 o 
   7   9   3       91.46      101.23     35.15 o 
   8   9   3        0.36       -5.37     32.75 o 
   9   9   3       59.25       43.95     36.92 o 
  10   9   3      469.67      444.58     47.88 o 
  11   9   3       10.46        8.24     41.92 o 
 -11  10   3      163.24       73.23     45.49 o 
 -10  10   3      105.42       62.98     40.60 o 
  -9  10   3       28.03       35.02     35.29 o 
  -8  10   3      226.74      285.79     39.09 o 
  -7  10   3      615.98      556.89     39.65 o 
  -6  10   3      259.41      292.80     31.36 o 
  -5  10   3      209.19      211.11     31.17 o 
  -4  10   3      371.01      333.73     23.39 o 
  -3  10   3      495.14      403.89     87.13 o 
  -2  10   3      662.23      672.78     29.85 o 
  -1  10   3      526.14      510.73     28.78 o 
   0  10   3        3.09        3.19     19.25 o 
   1  10   3      194.66      195.22     18.96 o 
   2  10   3     1575.29     1623.05     44.48 o 
   3  10   3      455.19      443.51     22.92 o 
   4  10   3        8.95       16.89     22.09 o 
   5  10   3      437.79      462.15     36.62 o 
   6  10   3       89.27       70.14     32.20 o 
   7  10   3       56.46       54.38     32.17 o 
   8  10   3      741.72      742.25     49.76 o 
   9  10   3       80.14       71.93     40.28 o 
  10  10   3      181.68       97.87     44.89 o 
 -10  11   3      141.43      135.38     46.60 o 
  -9  11   3       24.98       37.83     40.88 o 
  -8  11   3        8.47       -6.17     33.62 o 
  -7  11   3       12.95        9.86     35.64 o 
  -6  11   3       14.25        3.99     31.56 o 
  -5  11   3     1027.93     1121.94     50.49 o 
  -4  11   3      587.41      591.94     80.54 o 
  -3  11   3      496.88      497.48     30.27 o 
  -2  11   3       36.14       23.91     22.36 o 
  -1  11   3      279.13      315.41     25.84 o 
   0  11   3     1684.07     1746.84     52.46 o 
   1  11   3      491.91      504.20     29.00 o 
   2  11   3       79.74       48.24     20.21 o 
   3  11   3        4.63       -5.40     19.06 o 
   4  11   3        3.11       -9.59     29.71 o 
   5  11   3      893.51      887.88     47.32 o 
   6  11   3      254.22      185.69     49.31 o 
   7  11   3      100.62       86.59     38.62 o 
   8  11   3       20.52       11.27     40.61 o 
   9  11   3      132.63      167.60     46.07 o 
  -9  12   3       19.67       21.64     45.93 o 
  -8  12   3      164.94      130.23     43.50 o 
  -7  12   3      146.15      131.44     36.40 o 
  -6  12   3        0.50      -12.38     34.49 o 
  -5  12   3      112.47       86.46     33.67 o 
  -4  12   3       72.92       87.57     34.64 o 
  -3  12   3      467.03      521.58     32.97 o 
  -2  12   3      190.88      185.26     44.48 o 
  -1  12   3       63.25       86.21     25.73 o 
   0  12   3       48.84       29.22     25.16 o 
   1  12   3      283.01      267.57     27.45 o 
   2  12   3        3.06        4.80     24.19 o 
   3  12   3     1045.42     1091.35     75.04 o 
   4  12   3       10.86       20.42     35.52 o 
   5  12   3      146.74      104.57     37.05 o 
   6  12   3       41.43       48.64     39.38 o 
   7  12   3      190.17      125.71     41.24 o 
   8  12   3        5.77        7.63     43.44 o 
  -7  13   3        2.37       15.47     43.88 o 
  -6  13   3        3.34        3.85     40.08 o 
  -5  13   3      427.30      441.54     46.20 o 
  -4  13   3       10.61       -8.52     38.07 o 
  -3  13   3      223.40      184.96     39.43 o 
  -2  13   3        4.75       -1.83     28.53 o 
  -1  13   3       74.51      102.32     29.95 o 
   0  13   3      155.29      124.68     31.04 o 
   1  13   3      238.65      279.42     45.86 o 
   2  13   3      257.99      266.96     47.26 o 
   3  13   3      140.14      124.46     60.85 o 
   4  13   3      138.29      119.45     40.05 o 
   5  13   3       78.60       54.84     42.12 o 
   6  13   3        4.02       11.85     43.41 o 
  -5  14   3       94.10       36.85     44.74 o 
  -4  14   3       35.36       12.86     42.16 o 
  -3  14   3      201.58      205.62     42.45 o 
  -2  14   3      246.15      246.04     36.37 o 
  -1  14   3      205.54      163.43     36.32 o 
   0  14   3      105.13       73.27     46.60 o 
   1  14   3      285.39      256.39     54.59 o 
   2  14   3       10.28       13.47     49.25 o 
   3  14   3       20.16       34.95     67.31 o 
   4  14   3       94.91       26.70     68.87 o 
 -14   0   4      110.56       87.32     60.10 o 
 -12   0   4      105.65       61.77     42.85 o 
 -10   0   4     1226.00     1181.41     43.06 o 
  -8   0   4     1611.68     1707.51     51.25 o 
  -6   0   4     1545.43     1434.21     35.47 o 
  -4   0   4     1414.96     1298.11     36.55 o 
  -2   0   4    11660.11       -0.23      6.86 o 
   0   0   4     7844.99     7976.65    253.77 o 
   2   0   4     5753.05     6169.83    201.58 o 
   4   0   4     6247.54     6445.46    212.65 o 
   6   0   4       92.84      112.10     18.48 o 
   8   0   4     3438.10     3812.75    154.89 o 
  10   0   4       13.37       -4.39     28.63 o 
  12   0   4     1379.82     1456.00     64.97 o 
 -14   1   4       45.93       32.25     41.49 o 
 -13   1   4       78.95       94.08     39.28 o 
 -12   1   4        3.07        5.81     33.44 o 
 -11   1   4      346.17      314.42     65.21 o 
 -10   1   4      298.81      241.39     64.98 o 
  -9   1   4     1272.77     1295.19     52.14 o 
  -8   1   4     3686.75     3752.71     70.57 o 
  -7   1   4      839.74      801.28     25.09 o 
  -6   1   4      630.34      718.09     29.27 o 
  -5   1   4        4.01        1.69      6.28 o 
  -4   1   4     3088.53     2936.40     58.21 o 
  -3   1   4     4887.68     5035.40     95.30 o 
  -2   1   4       26.05       11.57      7.00 o 
  -1   1   4     4889.58     4863.29    109.53 o 
   0   1   4      152.24      159.01     14.91 o 
   1   1   4      448.55      514.68     22.95 o 
   2   1   4     1073.69      976.03    104.68 o 
   3   1   4     1963.92     2000.80     54.77 o 
   4   1   4     1918.71     2152.75     63.96 o 
   5   1   4     1826.09     1962.18     46.35 o 
   6   1   4     1855.89     1863.13     46.64 o 
   7   1   4        8.41       -7.78     13.80 o 
   8   1   4        2.00       -0.39     15.46 o 
   9   1   4      322.79      330.96     33.01 o 
  10   1   4      460.78      474.54     25.69 o 
  11   1   4      653.77      602.18     39.58 o 
  12   1   4      684.26      719.15     51.68 o 
  13   1   4        0.03       -6.24     29.53 o 
 -14   2   4       60.36       40.14     42.49 o 
 -13   2   4       17.79        8.30     37.61 o 
 -12   2   4        1.45       -5.49     24.28 o 
 -11   2   4     1280.90     1395.51     45.41 o 
 -10   2   4     1444.26     1417.26     60.48 o 
  -9   2   4      264.37      262.92     21.46 o 
  -8   2   4        3.28       -0.64     12.83 o 
  -7   2   4      778.55      737.12     28.59 o 
  -6   2   4     2048.00     2023.30     35.00 o 
  -5   2   4     2681.54     2577.35     53.63 o 
  -4   2   4      460.24      508.69     16.46 o 
  -3   2   4     4662.17     4844.33     93.20 o 
  -2   2   4     3931.02     3797.22     74.17 o 
  -1   2   4    15073.67    15023.98    277.94 o 
   0   2   4     2470.86     2455.09     50.36 o 
   1   2   4      163.61      189.54     15.37 o 
   2   2   4       89.17       68.44      9.92 o 
   3   2   4     2412.68     2404.82     65.94 o 
   4   2   4      402.29      392.02     15.10 o 
   5   2   4      843.03      876.05     24.68 o 
   6   2   4     1644.96     1661.06     37.05 o 
   7   2   4     2248.66     2202.52     46.74 o 
   8   2   4      372.38      354.27     19.57 o 
   9   2   4      993.02     1107.23     39.22 o 
  10   2   4       98.77      106.36     22.32 o 
  11   2   4       94.92       84.74     24.38 o 
  12   2   4       22.89       18.31     27.08 o 
  13   2   4      356.18      351.12     33.02 o 
 -14   3   4      182.15      170.14     46.17 o 
 -13   3   4      516.52      485.86     35.76 o 
 -12   3   4      142.00      105.83     26.01 o 
 -11   3   4      195.16      188.07     31.54 o 
 -10   3   4        4.05       -5.13     19.27 o 
  -9   3   4     1293.70     1217.33     33.50 o 
  -8   3   4       23.67       21.33     13.73 o 
  -7   3   4     2367.82     2494.21     51.01 o 
  -6   3   4       28.02       15.60     12.60 o 
  -5   3   4      421.06      376.70     11.48 o 
  -4   3   4       92.58      103.96     11.38 o 
  -3   3   4     1256.75     1167.05     23.41 o 
  -2   3   4      406.38      452.17     12.83 o 
  -1   3   4      162.03      155.21     10.38 o 
   0   3   4      764.10      849.48     26.56 o 
   1   3   4     1165.26     1004.50     29.44 o 
   2   3   4        9.61        6.59      9.00 o 
   3   3   4      707.05      718.44     23.19 o 
   4   3   4       45.11       59.91     10.49 o 
   5   3   4     4228.77     4571.29     94.05 o 
   6   3   4       94.59       86.94     14.14 o 
   7   3   4     3279.07     3514.16     68.69 o 
   8   3   4      339.47      284.68     46.87 o 
   9   3   4        6.93        0.81     18.42 o 
  10   3   4      328.13      302.58     29.83 o 
  11   3   4      916.52     1042.03     44.76 o 
  12   3   4       17.38       11.80     33.33 o 
  13   3   4       46.76       81.22     42.31 o 
 -14   4   4        8.44        5.86     33.23 o 
 -13   4   4        0.48       -0.19     29.21 o 
 -12   4   4       69.55       73.93     26.76 o 
 -11   4   4      919.64      988.82     43.11 o 
 -10   4   4      940.75      946.65     40.61 o 
  -9   4   4       67.24       61.03     17.09 o 
  -8   4   4       18.52       12.32     14.90 o 
  -7   4   4      976.95     1075.33     29.31 o 
  -6   4   4      840.13      817.55     41.33 o 
  -5   4   4       15.71        8.63     11.88 o 
  -4   4   4     1508.52     1481.20     38.42 o 
  -3   4   4      113.02      105.94     10.43 o 
  -2   4   4      361.86      340.01      9.70 o 
  -1   4   4     2973.94     2905.06     56.68 o 
   0   4   4       39.78       32.37      7.74 o 
   1   4   4      150.63      156.41      9.88 o 
   2   4   4      151.36      177.02     14.04 o 
   3   4   4      625.18      544.77     21.53 o 
   4   4   4     1909.24     1876.11     39.47 o 
   5   4   4     1029.60     1039.39     27.22 o 
   6   4   4       56.69       56.98     13.35 o 
   7   4   4      678.07      670.49     66.25 o 
   8   4   4      508.28      497.37     25.35 o 
   9   4   4       49.13       34.28     19.97 o 
  10   4   4       62.57       76.89     27.93 o 
  11   4   4       16.93       10.24     29.70 o 
  12   4   4      313.09      372.67     64.28 o 
  13   4   4      288.54      334.58     50.33 o 
 -14   5   4       77.82       65.84     35.28 o 
 -13   5   4      194.12      175.45     32.06 o 
 -12   5   4      251.39      244.36     30.84 o 
 -11   5   4       12.21       27.31     25.03 o 
 -10   5   4       14.84       12.53     19.69 o 
  -9   5   4      737.68      711.73     26.84 o 
  -8   5   4     1567.10     1596.30     39.44 o 
  -7   5   4      364.02      354.50     20.94 o 
  -6   5   4      573.64      605.27     24.16 o 
  -5   5   4     1505.99     1550.04     39.52 o 
  -4   5   4      576.19      506.58     16.33 o 
  -3   5   4      851.48      756.68     20.06 o 
  -2   5   4     2413.75     2342.14     38.61 o 
  -1   5   4      138.88      139.59     12.82 o 
   0   5   4     1050.83     1046.27     23.89 o 
   1   5   4     2552.68     2575.46     48.01 o 
   2   5   4     2369.59     2413.62     47.88 o 
   3   5   4       59.63       34.11     12.95 o 
   4   5   4      343.03      381.27     24.79 o 
   5   5   4      528.90      478.27     24.85 o 
   6   5   4      900.76      839.66     40.21 o 
   7   5   4      305.10      300.66     20.40 o 
   8   5   4      572.18      589.69     32.37 o 
   9   5   4        0.95       -7.69     21.75 o 
  10   5   4       36.27       48.10     24.41 o 
  11   5   4      231.45      211.09     42.09 o 
  12   5   4      172.36      124.81     46.47 o 
  13   5   4       10.83        9.69     68.81 o 
 -13   6   4      144.10      124.88     32.26 o 
 -12   6   4       68.32       87.29     29.75 o 
 -11   6   4        8.81       -8.18     25.99 o 
 -10   6   4     1153.04     1240.31     37.90 o 
  -9   6   4      401.87      398.59     30.88 o 
  -8   6   4       18.73        8.13     16.06 o 
  -7   6   4      729.88      686.77     41.51 o 
  -6   6   4     3786.15     3745.85     81.92 o 
  -5   6   4        9.66       -2.50     10.92 o 
  -4   6   4      967.91      969.73     24.87 o 
  -3   6   4     1528.29     1536.88     37.87 o 
  -2   6   4     6987.50     7112.70    150.45 o 
  -1   6   4      344.89      393.52     23.46 o 
   0   6   4     1756.26     1643.12     33.97 o 
   1   6   4      983.81     1127.95     32.35 o 
   2   6   4     2120.67     1971.20     39.74 o 
   3   6   4       40.75       27.35     13.72 o 
   4   6   4     1001.80      928.07     36.67 o 
   5   6   4       96.52       74.38     17.07 o 
   6   6   4      153.34      150.27     22.46 o 
   7   6   4      818.42      867.28     36.72 o 
   8   6   4      881.88      938.54     38.62 o 
   9   6   4       85.88       79.26     28.36 o 
  10   6   4       90.19       84.90     37.92 o 
  11   6   4        7.80      -15.63     55.48 o 
  12   6   4       20.62       -5.08     63.39 o 
 -13   7   4        0.40        7.61     36.18 o 
 -12   7   4       55.54       44.23     31.72 o 
 -11   7   4       11.75       -5.46     28.59 o 
 -10   7   4       21.93       24.20     22.72 o 
  -9   7   4      110.89       72.97     20.98 o 
  -8   7   4     1450.69     1469.53     43.54 o 
  -7   7   4      208.19      195.14     21.25 o 
  -6   7   4      311.43      305.21     32.85 o 
  -5   7   4       79.10       56.30     14.32 o 
  -4   7   4     6674.90     6751.72    137.59 o 
  -3   7   4      938.81      882.44     36.34 o 
  -2   7   4      317.73      270.53     17.27 o 
  -1   7   4        8.34       11.41     10.42 o 
   0   7   4      619.18      617.18     18.92 o 
   1   7   4       99.71       87.38     11.92 o 
   2   7   4      190.48      128.42     14.31 o 
   3   7   4        8.15        3.81     14.74 o 
   4   7   4      107.03       65.75     17.43 o 
   5   7   4      351.76      301.41     21.30 o 
   6   7   4      511.60      553.94     44.79 o 
   7   7   4        5.54       17.02     24.87 o 
   8   7   4       24.47       15.79     27.22 o 
   9   7   4        1.60      -11.65     33.15 o 
  10   7   4      561.63      597.86     46.68 o 
  11   7   4        2.51        2.08     57.62 o 
  12   7   4       25.52       11.48     66.56 o 
 -12   8   4       20.39       -3.32     40.51 o 
 -11   8   4      601.46      583.09     40.31 o 
 -10   8   4       15.19        1.04     28.08 o 
  -9   8   4      175.07      142.96     28.47 o 
  -8   8   4       76.24       71.08     23.80 o 
  -7   8   4      704.00      657.57     59.67 o 
  -6   8   4      795.55      806.19     54.24 o 
  -5   8   4     1497.73     1499.46     93.93 o 
  -4   8   4        1.48        1.70     16.18 o 
  -3   8   4       71.72       48.07     23.59 o 
  -2   8   4     2365.30     2361.07     87.71 o 
  -1   8   4     2048.10     1929.95     87.96 o 
   0   8   4      251.36      252.78     15.27 o 
   1   8   4        4.37       -0.46     12.77 o 
   2   8   4      306.31      319.30     23.14 o 
   3   8   4     1407.23     1382.92     64.28 o 
   4   8   4      324.07      319.43     24.82 o 
   5   8   4      446.59      484.29     34.81 o 
   6   8   4        2.02       -0.97     23.44 o 
   7   8   4      245.25      208.79     62.90 o 
   8   8   4      440.37      439.56     40.41 o 
   9   8   4      495.80      495.84     42.45 o 
  10   8   4       18.41       13.09     39.89 o 
  11   8   4       48.66       56.79     41.92 o 
 -11   9   4       60.06       35.73     35.34 o 
 -10   9   4       50.69       30.03     29.57 o 
  -9   9   4      156.36      127.08     30.77 o 
  -8   9   4       37.79        8.01     26.92 o 
  -7   9   4      677.05      671.54     40.95 o 
  -6   9   4       64.35       60.13     25.89 o 
  -5   9   4     1259.90     1224.38     49.72 o 
  -4   9   4      280.42      258.20     22.51 o 
  -3   9   4     1927.56     1897.55     62.07 o 
  -2   9   4      842.06      809.64     62.14 o 
  -1   9   4       93.77       85.85     17.50 o 
   0   9   4     1252.88     1347.65     33.30 o 
   1   9   4     4611.66     4592.90     99.64 o 
   2   9   4      302.84      298.27     32.38 o 
   3   9   4      577.46      607.12     27.46 o 
   4   9   4       91.00       95.09     21.72 o 
   5   9   4     1142.47     1181.47     65.84 o 
   6   9   4       48.25       24.09     26.77 o 
   7   9   4        3.20      -22.69     30.83 o 
   8   9   4       15.47       21.31     35.35 o 
   9   9   4       46.21       38.05     37.05 o 
  10   9   4        0.44      -23.00     43.40 o 
 -11  10   4      179.84      129.14     46.76 o 
 -10  10   4       24.51        9.68     40.65 o 
  -9  10   4       15.07       16.34     32.41 o 
  -8  10   4       58.62       31.47     28.24 o 
  -7  10   4      215.71      280.97     34.85 o 
  -6  10   4        0.95        5.94     29.05 o 
  -5  10   4      644.39      535.14     36.29 o 
  -4  10   4        2.76       -4.77     21.13 o 
  -3  10   4      100.50       84.15     20.74 o 
  -2  10   4       75.27       68.46     20.48 o 
  -1  10   4     1580.52     1608.20     54.22 o 
   0  10   4      186.70      195.31     31.82 o 
   1  10   4        7.40       21.87     16.64 o 
   2  10   4      823.17      748.61     39.36 o 
   3  10   4     2845.00     3097.14     66.28 o 
   4  10   4        5.68        3.25     22.57 o 
   5  10   4      199.53      178.09     73.62 o 
   6  10   4      216.95      205.36     34.88 o 
   7  10   4      153.20      152.44     47.12 o 
   8  10   4       93.43       83.53     39.86 o 
   9  10   4      422.64      505.70     50.78 o 
  10  10   4       30.72       32.23     47.96 o 
 -10  11   4       20.88       18.09     44.81 o 
  -9  11   4       27.45       12.13     40.80 o 
  -8  11   4        3.33       -1.86     38.41 o 
  -7  11   4        0.59       -1.43     35.98 o 
  -6  11   4        0.26       -6.91     33.78 o 
  -5  11   4       43.87       40.65     32.56 o 
  -4  11   4      561.61      561.08     40.59 o 
  -3  11   4        8.84        4.62     21.10 o 
  -2  11   4       47.17       33.21     22.75 o 
  -1  11   4       55.51       52.08     23.42 o 
   0  11   4      410.99      443.74     29.27 o 
   1  11   4     1779.70     1872.18     53.84 o 
   2  11   4     2006.07     2094.68     87.06 o 
   3  11   4      819.80      909.96     36.44 o 
   4  11   4      411.12      513.38     40.04 o 
   5  11   4      388.81      391.20     39.84 o 
   6  11   4      384.08      484.71     58.77 o 
   7  11   4       33.74       -1.10     36.06 o 
   8  11   4       91.89      107.79     43.16 o 
   9  11   4        0.98       -5.13     47.61 o 
  -8  12   4        0.86       10.15     43.26 o 
  -7  12   4        0.09       -3.68     35.28 o 
  -6  12   4      302.15      324.30     39.91 o 
  -5  12   4      117.56      119.15     36.48 o 
  -4  12   4      214.72      139.92     36.59 o 
  -3  12   4      365.98      372.70     33.40 o 
  -2  12   4      231.58      213.40     28.19 o 
  -1  12   4      145.28      107.02     27.23 o 
   0  12   4      471.13      474.64     32.13 o 
   1  12   4        9.54       14.14     26.14 o 
   2  12   4       36.82       18.00     25.85 o 
   3  12   4        0.34        8.16     41.27 o 
   4  12   4      491.94      533.03     42.09 o 
   5  12   4        4.98       18.49     37.47 o 
   6  12   4       13.80       17.97     39.67 o 
   7  12   4       13.85       -3.35     40.20 o 
  -7  13   4      166.04      140.99     43.27 o 
  -6  13   4       42.41       17.82     42.33 o 
  -5  13   4       17.25        7.79     37.87 o 
  -4  13   4      756.94      848.64     66.21 o 
  -3  13   4       61.49       36.50     37.56 o 
  -2  13   4      456.55      473.18     38.95 o 
  -1  13   4       78.37       62.56     30.44 o 
   0  13   4      498.29      535.69     36.91 o 
   1  13   4       48.30       37.25     29.74 o 
   2  13   4     1371.39     1447.61    179.55 o 
   3  13   4       19.03       52.66     53.18 o 
   4  13   4       16.49       32.47     62.00 o 
   5  13   4        0.73       -0.46     41.88 o 
   6  13   4      190.70      123.11     46.19 o 
  -5  14   4      318.35      318.10     50.69 o 
  -4  14   4      102.53      110.37     42.55 o 
  -3  14   4        0.14        8.93     42.60 o 
  -2  14   4      229.42      325.54     42.04 o 
  -1  14   4      165.05      156.06     34.96 o 
   0  14   4        4.54       14.10     33.65 o 
   1  14   4       16.11       29.63     48.57 o 
   2  14   4       42.59       74.78     50.84 o 
   3  14   4      160.85      129.42     61.71 o 
   4  14   4      202.50      191.71     73.59 o 
 -13   0   5      354.20      452.53     66.90 o 
 -11   0   5       32.27       24.45     43.37 o 
  -9   0   5     4010.43     3888.56    101.55 o 
  -7   0   5        3.25        2.52     11.98 o 
  -5   0   5    12100.03    12392.76    288.52 o 
  -3   0   5      696.42      723.08     29.93 o 
  -1   0   5      300.51      251.58     27.63 o 
   1   0   5       21.99        5.54     22.03 o 
   3   0   5       10.17        7.90     22.38 o 
   5   0   5      941.88      826.96     51.97 o 
   7   0   5        4.43       -0.17     33.39 o 
   9   0   5       69.12       77.48     27.18 o 
  11   0   5       59.63       25.17     34.37 o 
  13   0   5      446.65      506.74     93.55 o 
 -14   1   5       37.06       37.07     44.06 o 
 -13   1   5        3.13        6.38     38.39 o 
 -12   1   5        2.02       -6.30     34.50 o 
 -11   1   5      265.36      299.23     66.27 o 
 -10   1   5        8.07        9.81     18.82 o 
  -9   1   5      319.96      374.71     22.55 o 
  -8   1   5     1373.39     1444.78     32.40 o 
  -7   1   5     4866.21     4931.21     89.72 o 
  -6   1   5     2161.70     2362.93     46.91 o 
  -5   1   5      138.58       91.47     33.97 o 
  -4   1   5      437.65      420.99     18.32 o 
  -3   1   5     1865.98     1872.78     46.69 o 
  -2   1   5     5290.60     5702.68    128.56 o 
  -1   1   5    10443.50    10642.49    235.04 o 
   0   1   5       83.31       62.15     16.11 o 
   1   1   5      170.72      119.02     17.84 o 
   2   1   5       27.53       79.62     16.49 o 
   3   1   5      496.30      451.26     26.68 o 
   4   1   5      346.94      417.97     26.19 o 
   5   1   5      385.10      437.75     51.42 o 
   6   1   5       11.37        2.14     22.10 o 
   7   1   5      797.42      804.31     44.48 o 
   8   1   5       95.01      110.48     21.92 o 
   9   1   5      331.54      320.26     28.39 o 
  10   1   5      488.52      471.94     50.13 o 
  11   1   5     1004.06     1091.83     44.79 o 
  12   1   5      123.26      127.91     34.52 o 
  13   1   5      149.95      117.80     38.34 o 
 -14   2   5       91.16      151.86     46.47 o 
 -13   2   5        5.36       10.72     38.15 o 
 -12   2   5      347.62      310.80     72.44 o 
 -11   2   5      208.70      200.04     24.68 o 
 -10   2   5      245.13      237.36     30.28 o 
  -9   2   5      121.92       90.50     18.37 o 
  -8   2   5       36.62       18.75     13.89 o 
  -7   2   5      157.10      147.55     26.15 o 
  -6   2   5        7.08        2.25      8.26 o 
  -5   2   5      555.99      609.01     16.85 o 
  -4   2   5     2941.18     2895.81     58.23 o 
  -3   2   5     2160.50     2310.60     54.75 o 
  -2   2   5     2439.18     2499.29     52.57 o 
  -1   2   5    12775.13    13226.75    246.51 o 
   0   2   5     1194.59     1101.11     61.60 o 
   1   2   5      133.03       95.14     23.33 o 
   2   2   5      211.42      255.48     53.47 o 
   3   2   5      847.62      797.03     25.89 o 
   4   2   5     3142.16     2940.87     64.80 o 
   5   2   5     4124.41     4281.69     89.55 o 
   6   2   5      174.67      138.30     19.55 o 
   7   2   5       38.91       53.74     19.15 o 
   8   2   5     1547.25     1626.63     67.37 o 
   9   2   5      272.17      296.25     27.32 o 
  10   2   5       87.02       80.82     27.79 o 
  11   2   5       77.59       70.48     31.51 o 
  12   2   5      101.49       98.57     34.28 o 
  13   2   5       87.64       65.53     40.62 o 
 -14   3   5       56.02       22.77     45.03 o 
 -13   3   5        1.45        6.36     39.68 o 
 -12   3   5      654.70      779.01     37.41 o 
 -11   3   5       84.42       49.89     24.01 o 
 -10   3   5       34.47       18.52     20.36 o 
  -9   3   5       26.73       16.38     16.61 o 
  -8   3   5     2291.36     2352.20     51.44 o 
  -7   3   5      347.52      370.64     20.44 o 
  -6   3   5     2884.35     2912.53     65.37 o 
  -5   3   5      191.03      211.25     15.50 o 
  -4   3   5        7.66        8.69      9.14 o 
  -3   3   5      412.19      531.72     17.62 o 
  -2   3   5    10222.56    10097.58    189.19 o 
  -1   3   5     2742.74     2943.63     63.36 o 
   0   3   5      244.64      228.78     11.08 o 
   1   3   5      113.41      113.41     12.09 o 
   2   3   5     4485.45     4169.16     75.64 o 
   3   3   5      604.68      737.67     25.75 o 
   4   3   5      928.35      921.62     32.29 o 
   5   3   5      832.70      965.08     38.07 o 
   6   3   5     3370.99     3311.88     75.62 o 
   7   3   5       32.51       16.76     16.44 o 
   8   3   5     1376.09     1472.31     39.13 o 
   9   3   5      441.53      478.70     28.00 o 
  10   3   5      413.78      514.38     68.58 o 
  11   3   5       32.58        5.17     31.77 o 
  12   3   5      554.75      643.54     52.42 o 
  13   3   5       18.15       -2.39     39.85 o 
 -14   4   5      484.47      522.19     56.12 o 
 -13   4   5        0.97       -2.83     29.31 o 
 -12   4   5        5.37       -5.20     25.58 o 
 -11   4   5        7.31        7.48     23.34 o 
 -10   4   5     1329.62     1409.23     45.00 o 
  -9   4   5      110.08      107.95     18.48 o 
  -8   4   5      976.78     1023.04     35.48 o 
  -7   4   5      422.59      443.22     23.98 o 
  -6   4   5      467.56      431.71     24.92 o 
  -5   4   5      180.44      180.72     29.03 o 
  -4   4   5     1061.36      954.55     61.60 o 
  -3   4   5     1099.55     1102.63     23.64 o 
  -2   4   5      673.95      621.36     33.15 o 
  -1   4   5      132.52      123.61     12.51 o 
   0   4   5     2756.40     2666.37     49.24 o 
   1   4   5     2468.83     2603.74     50.85 o 
   2   4   5     3489.98     3843.93     72.12 o 
   3   4   5     1722.06     1835.55     55.25 o 
   4   4   5      894.88      822.87     28.35 o 
   5   4   5      240.94      187.49     22.73 o 
   6   4   5     2480.67     2615.48     74.53 o 
   7   4   5      250.85      178.10     44.78 o 
   8   4   5        2.11       -7.64     18.75 o 
   9   4   5       83.42       56.78     22.51 o 
  10   4   5      261.56      268.49     57.68 o 
  11   4   5        3.86        3.26     33.47 o 
  12   4   5       38.83       14.96     38.63 o 
 -13   5   5       79.60      103.21     32.80 o 
 -12   5   5      290.05      291.48     32.39 o 
 -11   5   5     1416.47     1596.25     87.27 o 
 -10   5   5      104.69       99.80     21.51 o 
  -9   5   5      360.74      351.14     22.48 o 
  -8   5   5      891.22      909.31     68.12 o 
  -7   5   5     1865.15     1959.30     49.95 o 
  -6   5   5      462.67      553.64     23.68 o 
  -5   5   5      260.92      300.82     19.10 o 
  -4   5   5      870.31      967.00     36.08 o 
  -3   5   5     1784.04     1698.23     41.58 o 
  -2   5   5     1412.65     1263.04     23.94 o 
  -1   5   5     2879.93     2842.16     54.43 o 
   0   5   5      648.08      779.12     21.17 o 
   1   5   5     1298.31     1283.04     35.46 o 
   2   5   5     1340.00     1334.25     40.66 o 
   3   5   5     2288.94     2328.55     54.34 o 
   4   5   5       30.64       41.24     15.26 o 
   5   5   5      581.10      607.97     21.27 o 
   6   5   5      725.21      799.48     25.54 o 
   7   5   5     1925.19     2003.14     49.10 o 
   8   5   5      468.61      499.81     26.23 o 
   9   5   5      523.00      398.95     65.54 o 
  10   5   5       62.42       38.44     25.85 o 
  11   5   5      423.27      447.74     63.70 o 
  12   5   5      105.99      111.31     67.42 o 
 -13   6   5       33.48       18.15     34.17 o 
 -12   6   5        1.92        9.90     28.83 o 
 -11   6   5      570.16      576.36     35.40 o 
 -10   6   5        2.99       -7.80     21.76 o 
  -9   6   5      427.78      438.77     25.14 o 
  -8   6   5      148.39      141.42     22.95 o 
  -7   6   5      192.12      182.06     20.25 o 
  -6   6   5       82.96       73.84     16.46 o 
  -5   6   5     2137.57     2069.41     50.82 o 
  -4   6   5     1243.21     1271.19     35.15 o 
  -3   6   5        0.72       -1.45     12.37 o 
  -2   6   5      886.02      878.80     28.19 o 
  -1   6   5     3389.10     3418.06     62.25 o 
   0   6   5       48.65       49.20     10.86 o 
   1   6   5     3473.77     3453.77     63.73 o 
   2   6   5      336.94      343.48     18.47 o 
   3   6   5      918.97      872.77     27.42 o 
   4   6   5     1368.48     1485.62     57.20 o 
   5   6   5     1937.74     1933.02     52.24 o 
   6   6   5      126.05       91.57     22.94 o 
   7   6   5      118.93      105.47     25.08 o 
   8   6   5       19.61       12.02     25.30 o 
   9   6   5     1058.73     1118.30     61.85 o 
  10   6   5       70.67       48.86     34.41 o 
  11   6   5      315.52      400.10     69.96 o 
  12   6   5       51.73       79.71     68.52 o 
 -12   7   5       34.84       36.88     38.64 o 
 -11   7   5       39.45       43.80     35.01 o 
 -10   7   5        8.06       -9.62     26.54 o 
  -9   7   5        8.47       -4.10     24.60 o 
  -8   7   5       82.48       66.23     27.10 o 
  -7   7   5      630.80      616.92     78.61 o 
  -6   7   5      647.73      657.44     35.83 o 
  -5   7   5        4.63        2.07     15.55 o 
  -4   7   5        3.69       -3.17     14.46 o 
  -3   7   5     1887.66     1672.70     84.99 o 
  -2   7   5     1397.63     1417.98     39.34 o 
  -1   7   5     1281.67     1310.62     30.59 o 
   0   7   5       34.48       25.27     11.49 o 
   1   7   5     2136.76     2286.28     46.32 o 
   2   7   5      103.04       72.12     15.74 o 
   3   7   5      207.15      208.66     19.87 o 
   4   7   5      755.24      763.05     75.89 o 
   5   7   5       88.50       61.90     21.06 o 
   6   7   5      354.94      274.93     42.70 o 
   7   7   5      337.39      296.53     29.44 o 
   8   7   5      609.26      568.06     40.47 o 
   9   7   5       33.81       27.70     31.55 o 
  10   7   5       19.43        8.57     40.06 o 
  11   7   5      131.07      142.17     67.48 o 
 -12   8   5      264.60      269.28     56.38 o 
 -11   8   5        4.58        8.41     33.17 o 
 -10   8   5      304.51      298.51     40.07 o 
  -9   8   5       91.90      101.45     28.52 o 
  -8   8   5        1.79       10.80     28.13 o 
  -7   8   5      773.21      687.25     39.94 o 
  -6   8   5      180.53      144.76     26.77 o 
  -5   8   5     1764.79     1833.72     61.47 o 
  -4   8   5     2148.80     2106.88     53.80 o 
  -3   8   5       48.66       40.90     16.90 o 
  -2   8   5      492.63      474.22     23.35 o 
  -1   8   5      746.65      766.96     29.28 o 
   0   8   5      334.14      299.61     16.94 o 
   1   8   5       47.42       41.87     14.59 o 
   2   8   5       70.14       57.09     15.28 o 
   3   8   5       42.42       36.38     19.34 o 
   4   8   5      171.50      168.47     44.19 o 
   5   8   5      106.51       83.40     24.09 o 
   6   8   5        7.03        8.69     24.86 o 
   7   8   5      201.47      169.27     42.95 o 
   8   8   5     1096.08     1057.55     51.83 o 
   9   8   5      373.87      375.04     69.87 o 
  10   8   5      142.43      147.52     42.00 o 
  11   8   5        4.35       13.05     50.25 o 
 -11   9   5       47.42       30.09     35.96 o 
 -10   9   5       11.25       -9.41     32.05 o 
  -9   9   5      222.28      151.95     31.59 o 
  -8   9   5      199.19      139.82     32.15 o 
  -7   9   5       27.56       16.93     29.98 o 
  -6   9   5       10.61       13.29     28.91 o 
  -5   9   5      122.17       74.29     26.19 o 
  -4   9   5      402.09      391.63     24.36 o 
  -3   9   5      223.79      164.11     37.99 o 
  -2   9   5      463.72      436.24     31.68 o 
  -1   9   5      752.67      748.13     43.59 o 
   0   9   5      262.52      271.52     37.60 o 
   1   9   5      334.93      321.05     19.40 o 
   2   9   5     2428.40     2580.41     53.88 o 
   3   9   5       14.10       14.10     20.18 o 
   4   9   5       77.02      110.32     33.71 o 
   5   9   5      234.04      242.14     28.63 o 
   6   9   5      204.35      205.56     33.33 o 
   7   9   5       39.17        1.89     43.17 o 
   8   9   5      722.17      778.86     66.44 o 
   9   9   5        0.64       -6.77     42.23 o 
  10   9   5      121.69      112.08     48.18 o 
 -10  10   5       25.00       21.16     36.33 o 
  -9  10   5      143.21      110.72     33.01 o 
  -8  10   5       13.43       -7.91     33.78 o 
  -7  10   5       26.85       32.16     33.63 o 
  -6  10   5      750.73      711.77     44.36 o 
  -5  10   5        8.48       14.01     30.47 o 
  -4  10   5      251.67      291.75     25.36 o 
  -3  10   5       39.52       18.03     21.96 o 
  -2  10   5        1.57        3.06     21.13 o 
  -1  10   5      645.35      609.73     53.92 o 
   0  10   5     1495.69     1479.79     45.94 o 
   1  10   5      748.06      852.20     96.46 o 
   2  10   5       66.26       53.09     19.43 o 
   3  10   5      131.83      112.97     24.74 o 
   4  10   5     2661.15     2870.95     77.25 o 
   5  10   5       24.13       -4.53     30.53 o 
   6  10   5      600.33      697.23     90.18 o 
   7  10   5       37.92       40.08     35.99 o 
   8  10   5      349.72      369.29     44.49 o 
   9  10   5        6.12       20.49     46.38 o 
  -9  11   5        4.58        5.31     42.79 o 
  -8  11   5      104.58       76.89     41.27 o 
  -7  11   5      333.74      325.98     52.51 o 
  -6  11   5       72.89       76.89     35.99 o 
  -5  11   5       35.38       41.21     32.84 o 
  -4  11   5        7.46      -20.41     30.28 o 
  -3  11   5        5.66       -3.09     24.01 o 
  -2  11   5       37.02       20.05     24.38 o 
  -1  11   5      185.44      189.94     26.47 o 
   0  11   5        8.71       10.83     24.18 o 
   1  11   5     1234.43     1331.73     46.84 o 
   2  11   5     2685.24     2698.04    133.06 o 
   3  11   5      696.88      729.02     67.18 o 
   4  11   5        6.18        9.49     29.79 o 
   5  11   5       41.60       32.78     39.04 o 
   6  11   5      261.55      270.72     59.98 o 
   7  11   5      354.50      329.06     47.62 o 
   8  11   5       13.13        5.71     45.91 o 
  -8  12   5       10.06        8.82     44.09 o 
  -7  12   5        9.15        9.14     41.72 o 
  -6  12   5        4.26       -5.66     37.69 o 
  -5  12   5      698.41      728.73     49.34 o 
  -4  12   5       48.38       48.69     59.55 o 
  -3  12   5       63.78       63.95     29.35 o 
  -2  12   5      494.66      523.08     57.88 o 
  -1  12   5      623.00      669.07     36.63 o 
   0  12   5        9.79       15.05     27.81 o 
   1  12   5      736.53      861.38     40.55 o 
   2  12   5      343.24      312.51     32.56 o 
   3  12   5      357.38      308.97     57.20 o 
   4  12   5      153.99      132.89     60.10 o 
   5  12   5      769.61      672.47     56.15 o 
   6  12   5        1.35       21.76     44.85 o 
   7  12   5        4.28       20.83     46.92 o 
  -6  13   5      287.49      243.30     48.27 o 
  -5  13   5       19.55       -7.82     39.73 o 
  -4  13   5        7.39        6.25     38.75 o 
  -3  13   5      589.93      615.66     68.92 o 
  -2  13   5       74.80       68.48     33.06 o 
  -1  13   5        8.24       -3.68     30.93 o 
   0  13   5       29.35       55.42     32.01 o 
   1  13   5      769.95      743.97     44.81 o 
   2  13   5       15.46       14.28     32.95 o 
   3  13   5      657.45      592.10     78.21 o 
   4  13   5       28.07       90.09     68.23 o 
   5  13   5        3.77       22.26     74.63 o 
  -4  14   5      483.58      512.49     53.04 o 
  -3  14   5      163.40      117.75     45.62 o 
  -2  14   5        1.10       -1.39     36.74 o 
  -1  14   5      204.22      172.81     40.25 o 
   0  14   5      355.70      418.73     55.48 o 
   1  14   5        1.75      -12.76     37.99 o 
   2  14   5        0.76        3.06     56.28 o 
 -14   0   6       87.63      150.36     67.60 o 
 -12   0   6       64.93       37.03     51.91 o 
 -10   0   6      160.99      131.67     43.89 o 
  -8   0   6     3536.53     3927.07    101.59 o 
  -6   0   6      581.42      635.32     27.55 o 
  -4   0   6     4814.79     5319.92    168.59 o 
  -2   0   6     1317.20     1496.23     68.63 o 
   0   0   6     1911.96     1881.74     79.94 o 
   2   0   6     1677.49     1435.61     67.83 o 
   4   0   6     1704.00     1540.06     74.98 o 
   6   0   6        8.80       22.15     32.36 o 
   8   0   6       10.96       18.34     42.16 o 
  10   0   6      128.69      124.87     56.23 o 
  12   0   6      432.30      490.07     75.90 o 
 -14   1   6        0.73       -6.41     45.16 o 
 -13   1   6        3.97        5.11     40.66 o 
 -12   1   6      104.69      110.76     35.61 o 
 -11   1   6       96.03      101.58     33.36 o 
 -10   1   6      999.75      958.65     48.52 o 
  -9   1   6       88.58       85.12     17.64 o 
  -8   1   6     1064.28     1116.13     46.22 o 
  -7   1   6        9.48        7.71     10.37 o 
  -6   1   6     4652.62     5110.65     93.13 o 
  -5   1   6     1838.54     1902.88     53.16 o 
  -4   1   6      362.55      394.66     16.44 o 
  -3   1   6       54.09       74.20     12.48 o 
  -2   1   6    16322.91    17838.91    389.70 o 
  -1   1   6      548.94      548.35     28.49 o 
   0   1   6      961.64      759.36     36.57 o 
   1   1   6       15.41       27.54     18.11 o 
   2   1   6      471.83      461.99     29.62 o 
   3   1   6        3.38        8.90     21.22 o 
   4   1   6      335.75      285.65     28.41 o 
   5   1   6       93.81      108.74     24.02 o 
   6   1   6       56.81       21.25     24.07 o 
   7   1   6      542.92      626.91     38.71 o 
   8   1   6      837.11      947.41     47.57 o 
   9   1   6       37.79       43.84     33.99 o 
  10   1   6      310.31      294.31     40.55 o 
  11   1   6       36.46       25.83     42.27 o 
  12   1   6      311.54      218.79     60.21 o 
 -14   2   6       43.56       37.51     46.47 o 
 -13   2   6      267.93      276.87     45.55 o 
 -12   2   6       36.35       37.86     37.07 o 
 -11   2   6        7.51        6.62     22.92 o 
 -10   2   6       38.51       15.99     19.64 o 
  -9   2   6     1423.22     1345.78     55.65 o 
  -8   2   6      798.74      797.47     74.94 o 
  -7   2   6      155.83      146.68     15.55 o 
  -6   2   6        0.30        1.27     12.86 o 
  -5   2   6     2546.84     2566.90     76.23 o 
  -4   2   6     1873.82     2016.59     46.33 o 
  -3   2   6     7602.12     8154.19    156.17 o 
  -2   2   6     5163.48     5661.51    111.06 o 
  -1   2   6       43.05       41.04     11.85 o 
   0   2   6      691.82      797.96     33.11 o 
   1   2   6      443.56      363.67     25.06 o 
   2   2   6        3.38        6.81     18.42 o 
   3   2   6     1166.85     1249.88     44.96 o 
   4   2   6      508.95      591.74     47.24 o 
   5   2   6      392.18      298.53     27.29 o 
   6   2   6      151.94      184.48     27.97 o 
   7   2   6     1432.72     1623.90     59.22 o 
   8   2   6      620.76      624.30    153.42 o 
   9   2   6        8.97       20.58     34.54 o 
  10   2   6      258.65      323.69     42.92 o 
  11   2   6      293.89      372.20     48.74 o 
  12   2   6      131.91      156.83     50.06 o 
 -14   3   6        8.89       25.15     46.40 o 
 -13   3   6      138.09      134.20     44.71 o 
 -12   3   6      108.83       97.00     27.67 o 
 -11   3   6      611.78      719.05     35.24 o 
 -10   3   6      262.92      237.29     24.36 o 
  -9   3   6      884.20      872.92     29.18 o 
  -8   3   6      560.81      544.49     25.40 o 
  -7   3   6     2553.77     2414.74    182.35 o 
  -6   3   6      345.54      360.84     19.89 o 
  -5   3   6      926.73      966.63     30.22 o 
  -4   3   6      572.64      502.67     19.79 o 
  -3   3   6     5999.16     5874.04    113.95 o 
  -2   3   6       54.04       58.74     12.14 o 
  -1   3   6     4433.54     4326.53     86.95 o 
   0   3   6     1085.83     1202.37     35.42 o 
   1   3   6      314.33      289.02     20.47 o 
   2   3   6      204.88      190.05     16.71 o 
   3   3   6     1975.72     1919.59     47.71 o 
   4   3   6      114.13      137.57     17.86 o 
   5   3   6     1664.44     1771.26     50.67 o 
   6   3   6      311.90      297.35     27.67 o 
   7   3   6     1630.06     1679.26     89.13 o 
   8   3   6       36.81       32.63     30.63 o 
   9   3   6      140.20      132.55     34.77 o 
  10   3   6      151.94      211.77     74.34 o 
  11   3   6      228.34      219.38     34.44 o 
  12   3   6       28.89       17.21     46.12 o 
 -13   4   6      173.68      199.28     45.52 o 
 -12   4   6      196.89      202.37     36.96 o 
 -11   4   6      198.62      208.39     26.72 o 
 -10   4   6       64.06       71.50     22.54 o 
  -9   4   6      335.20      376.42     22.97 o 
  -8   4   6      130.03       90.21     19.64 o 
  -7   4   6       20.17       17.84     16.97 o 
  -6   4   6      364.89      345.31     36.65 o 
  -5   4   6       64.37       40.60     14.71 o 
  -4   4   6       40.32       41.43     13.67 o 
  -3   4   6        6.17       -4.56     10.46 o 
  -2   4   6      189.65      192.34     18.15 o 
  -1   4   6       25.78       13.95     10.76 o 
   0   4   6      477.43      419.87     15.62 o 
   1   4   6     7887.25     7968.27    155.34 o 
   2   4   6     5382.08     5773.59    103.21 o 
   3   4   6       22.95       11.23     14.30 o 
   4   4   6      138.95      143.14     17.85 o 
   5   4   6     3579.43     3858.31     75.83 o 
   6   4   6      152.46      138.91     20.48 o 
   7   4   6      409.47      476.26     29.24 o 
   8   4   6        2.98        1.58     24.98 o 
   9   4   6      499.18      571.67     30.26 o 
  10   4   6        6.38       -5.47     30.11 o 
  11   4   6      291.87      248.36     37.17 o 
  12   4   6        0.11      -38.21     38.21 o 
 -13   5   6        5.63       -9.42     30.40 o 
 -12   5   6      146.81      138.48     50.92 o 
 -11   5   6      185.18      156.36     27.49 o 
 -10   5   6       27.24       47.32     20.41 o 
  -9   5   6       68.76       63.72     19.90 o 
  -8   5   6      674.88      831.08     90.94 o 
  -7   5   6      290.70      276.82     22.48 o 
  -6   5   6      114.43      116.21     18.05 o 
  -5   5   6      204.20      190.73     18.35 o 
  -4   5   6       48.20       48.81     14.02 o 
  -3   5   6      374.53      404.30     18.92 o 
  -2   5   6      619.71      585.03     15.65 o 
  -1   5   6      231.64      221.02     17.07 o 
   0   5   6      504.03      525.03     17.84 o 
   1   5   6      241.63      272.24     17.08 o 
   2   5   6      213.70      232.74     17.72 o 
   3   5   6     1690.39     1735.27     41.79 o 
   4   5   6     1639.62     1621.13     57.90 o 
   5   5   6      126.08      121.10     19.52 o 
   6   5   6     1910.08     2154.29     53.83 o 
   7   5   6      301.84      277.88     30.99 o 
   8   5   6       44.56       18.38     26.59 o 
   9   5   6       55.33       26.57     29.85 o 
  10   5   6        8.01      -18.46     32.48 o 
  11   5   6        0.75      -11.27     46.27 o 
  12   5   6      210.93      288.44     69.04 o 
 -13   6   6        6.36        3.93     34.67 o 
 -12   6   6        0.39        9.43     30.37 o 
 -11   6   6        0.04       13.99     26.82 o 
 -10   6   6      414.99      428.73     27.48 o 
  -9   6   6      801.41      831.62     35.59 o 
  -8   6   6      607.43      633.65     30.73 o 
  -7   6   6       16.93        4.35     24.24 o 
  -6   6   6      547.51      486.72     30.68 o 
  -5   6   6       11.27       -0.47     21.11 o 
  -4   6   6     1169.67     1069.60     40.73 o 
  -3   6   6        9.34       19.72     15.03 o 
  -2   6   6       18.06       14.20     14.82 o 
  -1   6   6     1675.79     1791.44     37.86 o 
   0   6   6     1120.47     1138.40     28.61 o 
   1   6   6       52.70       52.58     12.71 o 
   2   6   6     2876.49     2828.31     81.16 o 
   3   6   6        8.50       16.01     16.05 o 
   4   6   6      207.24      262.81     26.24 o 
   5   6   6      116.59      101.12     19.80 o 
   6   6   6      483.52      566.39     32.89 o 
   7   6   6        0.06       -2.30     24.62 o 
   8   6   6       40.21       28.44     29.17 o 
   9   6   6       31.38       24.31     30.54 o 
  10   6   6      910.46     1106.17     50.85 o 
  11   6   6       69.33       19.03     65.98 o 
 -12   7   6      298.38      286.64     61.74 o 
 -11   7   6       85.61      116.23     36.82 o 
 -10   7   6        4.15        5.98     26.92 o 
  -9   7   6      489.09      497.82     35.75 o 
  -8   7   6       22.41        7.90     28.38 o 
  -7   7   6      484.98      525.29     34.81 o 
  -6   7   6     2213.58     2246.80     70.60 o 
  -5   7   6     1668.62     1615.70     56.24 o 
  -4   7   6       15.58        7.49     16.65 o 
  -3   7   6      588.54      609.84     35.50 o 
  -2   7   6     1045.45     1006.29     40.03 o 
  -1   7   6      583.20      576.94     44.03 o 
   0   7   6      317.46      297.42     18.11 o 
   1   7   6      570.06      568.91     21.29 o 
   2   7   6      945.38      905.37     32.33 o 
   3   7   6      152.51      123.78     19.82 o 
   4   7   6     1613.09     1776.97     50.83 o 
   5   7   6      491.57      482.24     27.19 o 
   6   7   6      127.83       91.27     27.00 o 
   7   7   6      420.63      430.64     33.36 o 
   8   7   6     1902.53     1901.33     59.75 o 
   9   7   6      605.72      622.82     60.51 o 
  10   7   6       91.74      118.33     42.04 o 
  11   7   6      174.52      157.86     72.50 o 
 -12   8   6       31.94       42.72     42.01 o 
 -11   8   6      167.20      105.61     33.95 o 
 -10   8   6        0.81       -9.17     29.44 o 
  -9   8   6       84.77       72.50     29.00 o 
  -8   8   6      167.88      140.33     30.79 o 
  -7   8   6      100.22       80.29     28.55 o 
  -6   8   6       79.42       48.20     25.39 o 
  -5   8   6      457.80      446.59     35.15 o 
  -4   8   6      645.27      671.48     28.62 o 
  -3   8   6      971.12      944.93     44.01 o 
  -2   8   6       72.39       51.86     18.07 o 
  -1   8   6        0.75        4.89     16.87 o 
   0   8   6      742.16      774.64     47.95 o 
   1   8   6     1172.20     1216.35     31.98 o 
   2   8   6      450.13      396.79     24.69 o 
   3   8   6     1006.56      941.48     34.65 o 
   4   8   6      114.27       87.04     22.92 o 
   5   8   6       35.21       10.73     24.86 o 
   6   8   6      410.40      371.87     34.78 o 
   7   8   6       63.94       60.57     31.90 o 
   8   8   6       31.58       26.97     32.17 o 
   9   8   6      390.95      395.71     47.20 o 
  10   8   6      226.00      152.08     48.00 o 
 -11   9   6      352.38      371.39     39.55 o 
 -10   9   6        0.68        4.18     33.91 o 
  -9   9   6       36.00       37.51     31.33 o 
  -8   9   6      168.03      223.05     54.56 o 
  -7   9   6       79.53       32.45     29.01 o 
  -6   9   6        0.23       -0.28     28.94 o 
  -5   9   6      235.07      206.30     30.00 o 
  -4   9   6        0.65       -1.78     18.72 o 
  -3   9   6       69.03       40.35     24.12 o 
  -2   9   6      834.53      909.36     33.63 o 
  -1   9   6      978.37     1052.93     48.76 o 
   0   9   6      205.72      213.74     23.42 o 
   1   9   6       10.96       -0.86     19.84 o 
   2   9   6        4.69       11.62     21.91 o 
   3   9   6      393.06      431.02     28.47 o 
   4   9   6        0.29        1.04     23.72 o 
   5   9   6      240.48      251.44     31.88 o 
   6   9   6      604.29      580.51     39.46 o 
   7   9   6      710.28      751.14     44.51 o 
   8   9   6        2.02       -8.35     40.20 o 
   9   9   6      323.16      177.14     46.96 o 
 -10  10   6        2.14       -0.55     36.00 o 
  -9  10   6      298.01      314.21     38.90 o 
  -8  10   6      189.02      160.21     51.13 o 
  -7  10   6        0.22       -1.72     34.42 o 
  -6  10   6      106.61       79.88     34.51 o 
  -5  10   6      654.27      617.24     56.49 o 
  -4  10   6        7.55        6.42     26.64 o 
  -3  10   6       16.72        8.00     21.39 o 
  -2  10   6      595.63      613.78     42.25 o 
  -1  10   6        4.12        4.20     20.94 o 
   0  10   6       11.93       17.03     20.51 o 
   1  10   6     2121.85     2092.70     57.95 o 
   2  10   6     1530.83     1435.86     50.35 o 
   3  10   6        4.87       -0.86     24.54 o 
   4  10   6        2.06       -2.96     26.81 o 
   5  10   6      969.82      915.49     43.32 o 
   6  10   6       37.32       29.94     35.11 o 
   7  10   6      170.00      205.74     43.03 o 
   8  10   6       20.47       34.99     44.18 o 
  -9  11   6       16.58       -2.04     38.16 o 
  -8  11   6      108.95       48.05     40.62 o 
  -7  11   6      218.77      202.35     42.24 o 
  -6  11   6      530.85      442.18     97.59 o 
  -5  11   6      265.58      228.49     38.89 o 
  -4  11   6        7.87        0.84     33.22 o 
  -3  11   6       15.08       24.44     24.29 o 
  -2  11   6      224.47      211.52     28.41 o 
  -1  11   6      277.55      298.75     29.84 o 
   0  11   6      278.85      270.22     29.57 o 
   1  11   6        1.60      -12.14     25.56 o 
   2  11   6      574.29      646.85     37.22 o 
   3  11   6      573.73      509.04     92.32 o 
   4  11   6      610.05      640.32     41.19 o 
   5  11   6       68.33       87.07     34.31 o 
   6  11   6        0.82       -7.42     40.89 o 
   7  11   6      191.18      140.64     47.01 o 
  -7  12   6      108.05      108.37     43.05 o 
  -6  12   6       71.99       57.73     42.19 o 
  -5  12   6      106.30       80.50     36.03 o 
  -4  12   6      462.58      544.88    157.31 o 
  -3  12   6       46.45       41.40     29.87 o 
  -2  12   6        0.31      -11.43     28.87 o 
  -1  12   6       53.22       45.54     29.49 o 
   0  12   6      483.46      496.66     40.77 o 
   1  12   6        1.94       -6.68     28.02 o 
   2  12   6      127.31      152.13     30.31 o 
   3  12   6        4.21        8.94     42.16 o 
   4  12   6      238.38      213.29     55.15 o 
   5  12   6      316.68      349.13    120.25 o 
   6  12   6      642.01      737.45     60.38 o 
  -6  13   6       18.69      -15.88     44.21 o 
  -5  13   6       30.93       29.46     38.28 o 
  -4  13   6       30.60       41.20     41.24 o 
  -3  13   6      109.84      100.69     42.62 o 
  -2  13   6      238.52      299.96     36.95 o 
  -1  13   6      373.36      388.29     38.05 o 
   0  13   6      231.12      157.60     34.17 o 
   1  13   6       51.36       23.00     33.42 o 
   2  13   6       15.24        0.53     43.98 o 
   3  13   6        1.11      -46.20     68.23 o 
   4  13   6      114.28       58.54     74.63 o 
  -2  14   6        7.44        3.96     37.35 o 
  -1  14   6      115.14       68.88     38.48 o 
   0  14   6      107.74       63.89     40.15 o 
 -13   0   7       80.80       27.92     60.44 o 
 -11   0   7      123.12      106.82     49.02 o 
  -9   0   7     2076.03     2135.91    105.60 o 
  -7   0   7     1945.70     2157.02     62.77 o 
  -5   0   7     2151.74     2459.89     68.07 o 
  -3   0   7     3608.75       -0.17     13.44 o 
  -1   0   7       10.07       28.09     31.32 o 
   1   0   7     7541.19     7963.32    265.19 o 
   3   0   7       27.76        4.67     34.89 o 
   5   0   7       11.87       -5.08     34.43 o 
   7   0   7      621.53      690.50     60.56 o 
   9   0   7       49.28       37.95     50.12 o 
  11   0   7     1093.51     1135.29     86.98 o 
 -14   1   7        0.44       12.15     46.93 o 
 -13   1   7        6.95       12.31     42.84 o 
 -12   1   7      124.63      100.65     39.32 o 
 -11   1   7      395.74      426.51     40.08 o 
 -10   1   7     1609.46     1568.54     65.03 o 
  -9   1   7       66.37       45.50     19.17 o 
  -8   1   7      176.96      113.65     20.09 o 
  -7   1   7      361.07      345.53     20.20 o 
  -6   1   7     1211.57     1312.32     38.73 o 
  -5   1   7     3623.17     3838.48     98.32 o 
  -4   1   7      885.72     1040.99     24.84 o 
  -3   1   7      507.06      655.24     26.71 o 
  -2   1   7     2369.95     2699.51     75.44 o 
  -1   1   7     7059.49     7844.57    183.30 o 
   0   1   7       78.24       65.57     23.34 o 
   1   1   7       36.61      102.36     24.16 o 
   2   1   7     1869.79     1992.06     63.08 o 
   3   1   7     2530.68     2682.48     77.72 o 
   4   1   7      282.58      229.44     40.23 o 
   5   1   7      397.36      350.16     33.56 o 
   6   1   7        4.99        6.59     28.35 o 
   7   1   7      151.72      172.78     67.37 o 
   8   1   7      325.34      300.66     38.05 o 
   9   1   7       35.87       47.12     35.48 o 
  10   1   7      627.54      580.24     56.98 o 
  11   1   7      292.31      353.75     52.40 o 
  12   1   7        4.22       26.09     48.53 o 
 -14   2   7      109.89       69.99     47.01 o 
 -13   2   7       21.74       12.66     42.80 o 
 -12   2   7      361.03      388.02     46.72 o 
 -11   2   7        1.79       10.79     35.74 o 
 -10   2   7      215.20      166.76     43.70 o 
  -9   2   7       44.89       19.52     17.70 o 
  -8   2   7     1526.61     1590.86     61.67 o 
  -7   2   7      144.21      152.89     17.53 o 
  -6   2   7        2.36       -4.02     15.26 o 
  -5   2   7      188.83      303.73     19.36 o 
  -4   2   7     4672.73     5133.67    103.16 o 
  -3   2   7     2968.82     3057.06     66.72 o 
  -2   2   7     6696.75     6943.99    136.12 o 
  -1   2   7      423.73      322.89     26.11 o 
   0   2   7     2762.19     2805.21     77.26 o 
   1   2   7     1488.93     1498.66     51.16 o 
   2   2   7     3792.87     3956.81    102.77 o 
   3   2   7        8.89       -1.42     23.59 o 
   4   2   7      230.41      243.05     35.38 o 
   5   2   7      211.56      173.67     27.26 o 
   6   2   7     1808.91     1845.86    135.54 o 
   7   2   7       48.32       28.83     31.10 o 
   8   2   7      217.37      227.34     41.04 o 
   9   2   7       82.61       62.97     38.55 o 
  10   2   7      143.74      179.91     63.47 o 
  11   2   7       68.14       22.52     47.63 o 
  12   2   7       77.92       75.42     53.40 o 
 -13   3   7      126.31      106.80     46.06 o 
 -12   3   7       43.83       64.98     39.70 o 
 -11   3   7        2.34       10.08     24.82 o 
 -10   3   7       60.30       72.75     23.15 o 
  -9   3   7       24.52       22.31     18.08 o 
  -8   3   7       12.34        3.20     18.81 o 
  -7   3   7      530.09      589.60     32.05 o 
  -6   3   7      956.52      943.99     31.91 o 
  -5   3   7      174.78      196.46     21.12 o 
  -4   3   7      177.11      197.06     20.91 o 
  -3   3   7      192.19      175.26     16.44 o 
  -2   3   7     1671.40     1590.54     40.51 o 
  -1   3   7      348.01      362.58     20.13 o 
   0   3   7     2537.25     2642.43     98.75 o 
   1   3   7       51.19       67.76     21.40 o 
   2   3   7        7.43        6.91     21.35 o 
   3   3   7      146.59      160.46     51.62 o 
   4   3   7     2565.54     2686.61     91.65 o 
   5   3   7      301.03      294.08     60.47 o 
   6   3   7      107.37      100.91     32.10 o 
   7   3   7      281.62      233.82     59.58 o 
   8   3   7       73.48      101.93     38.02 o 
   9   3   7        2.83       11.18     36.56 o 
  10   3   7       30.71       57.83     40.62 o 
  11   3   7       24.14       12.17     47.83 o 
  12   3   7        5.35      -39.61     53.10 o 
 -13   4   7       71.34      128.90     45.55 o 
 -12   4   7      285.46      333.30     33.23 o 
 -11   4   7      170.21      177.29     27.61 o 
 -10   4   7        2.23       -2.85     23.62 o 
  -9   4   7      792.96      861.50     31.13 o 
  -8   4   7     1034.25     1196.60     39.92 o 
  -7   4   7        5.18       -2.69     18.19 o 
  -6   4   7        1.22       -0.40     15.54 o 
  -5   4   7       28.53       30.62     15.66 o 
  -4   4   7     1181.01     1104.95     94.76 o 
  -3   4   7      536.36      536.66     29.12 o 
  -2   4   7      663.46      708.06     24.47 o 
  -1   4   7      749.81      804.98     26.20 o 
   0   4   7      295.81      250.38     43.48 o 
   1   4   7      633.82      623.84     35.06 o 
   2   4   7     1211.28     1236.15     33.65 o 
   3   4   7     3142.38     3211.43     79.88 o 
   4   4   7       13.20       16.73     17.40 o 
   5   4   7        1.19       19.27     19.85 o 
   6   4   7      814.31      939.11     34.58 o 
   7   4   7      127.71      149.00     27.13 o 
   8   4   7       89.83       74.93     36.35 o 
   9   4   7        6.94       42.28     41.10 o 
  10   4   7      690.71      746.60     88.36 o 
  11   4   7      106.62       65.39     49.74 o 
 -13   5   7      108.10       70.86     34.78 o 
 -12   5   7        8.98        5.76     28.72 o 
 -11   5   7       96.17      115.43     27.54 o 
 -10   5   7       37.42       48.99     22.22 o 
  -9   5   7       15.02        1.42     23.00 o 
  -8   5   7      213.56      193.81     23.47 o 
  -7   5   7      594.60      660.20     29.84 o 
  -6   5   7      756.79      788.22     31.13 o 
  -5   5   7     2255.16     2275.58    100.65 o 
  -4   5   7       84.52       41.65     18.73 o 
  -3   5   7      907.92     1009.95     44.38 o 
  -2   5   7       44.60      106.74     20.86 o 
  -1   5   7      339.77      276.38     20.27 o 
   0   5   7      703.45      808.32     23.86 o 
   1   5   7     1245.45     1316.03     35.50 o 
   2   5   7      487.49      497.18     23.54 o 
   3   5   7      336.18      351.33     27.07 o 
   4   5   7     1764.06     1796.27     45.60 o 
   5   5   7      968.79      929.87     54.94 o 
   6   5   7        0.81       -3.47     21.69 o 
   7   5   7      236.55      253.35     33.15 o 
   8   5   7       46.64       21.54     29.66 o 
   9   5   7      154.76      178.43     35.20 o 
  10   5   7        1.72        9.88     43.21 o 
  11   5   7       70.49       78.62     53.09 o 
 -12   6   7       14.42        7.95     35.08 o 
 -11   6   7       82.70       75.86     33.89 o 
 -10   6   7      183.66      179.24     36.25 o 
  -9   6   7      183.68      161.30     32.10 o 
  -8   6   7      304.07      321.31     32.63 o 
  -7   6   7      729.51      774.04    111.55 o 
  -6   6   7       11.29        5.47     22.33 o 
  -5   6   7      184.63      204.14     50.44 o 
  -4   6   7        7.44       -0.26     19.58 o 
  -3   6   7     3278.86     3052.77     97.21 o 
  -2   6   7      176.55      224.21     35.39 o 
  -1   6   7       75.25       71.81     18.62 o 
   0   6   7        3.02       11.03     12.68 o 
   1   6   7     2530.78     2576.26     55.51 o 
   2   6   7       25.33       13.15     17.29 o 
   3   6   7      532.96      522.80     28.17 o 
   4   6   7      222.28      177.74     22.61 o 
   5   6   7       49.26       10.83     20.66 o 
   6   6   7      300.68      264.20     29.08 o 
   7   6   7      886.32      870.72     40.86 o 
   8   6   7      145.15      106.95     33.19 o 
   9   6   7        1.86      -16.89     34.57 o 
  10   6   7        1.71       12.92     37.79 o 
  11   6   7      227.72      193.76     56.82 o 
 -12   7   7       24.60       36.03     39.34 o 
 -11   7   7      350.96      391.93     42.94 o 
 -10   7   7       93.49       58.19     29.98 o 
  -9   7   7      389.68      366.31     38.30 o 
  -8   7   7       60.71       41.90     29.42 o 
  -7   7   7      425.60      424.69     36.28 o 
  -6   7   7      266.77      268.76     57.76 o 
  -5   7   7     1615.66     1755.84    113.77 o 
  -4   7   7      420.38      355.37     29.28 o 
  -3   7   7       11.45       -4.53     16.08 o 
  -2   7   7       52.17       53.53     17.25 o 
  -1   7   7      763.84      718.49     29.67 o 
   0   7   7      116.68       98.66     18.38 o 
   1   7   7        6.45        8.03     18.24 o 
   2   7   7        1.63        4.08     18.31 o 
   3   7   7      893.63      903.92     45.80 o 
   4   7   7       60.00       78.28     23.36 o 
   5   7   7      161.96      129.12     25.35 o 
   6   7   7        0.35        7.64     28.23 o 
   7   7   7      197.74      212.73     34.12 o 
   8   7   7      130.42      110.89     34.83 o 
   9   7   7      777.61      765.05     96.01 o 
  10   7   7        3.31       -5.16     41.61 o 
 -11   8   7        1.10       14.12     33.98 o 
 -10   8   7       11.42       11.53     31.72 o 
  -9   8   7       51.02       44.65     34.98 o 
  -8   8   7      256.84      214.26     61.25 o 
  -7   8   7      132.76      148.27     31.77 o 
  -6   8   7        1.34       12.81     28.92 o 
  -5   8   7      307.29      296.47     71.29 o 
  -4   8   7      211.39      112.65     56.17 o 
  -3   8   7      295.10      387.62     37.47 o 
  -2   8   7      606.72      660.68     30.35 o 
  -1   8   7       57.48       32.92     20.19 o 
   0   8   7      138.57      116.41     21.24 o 
   1   8   7       78.54       51.48     20.96 o 
   2   8   7     2180.89     2142.88     52.05 o 
   3   8   7      937.89      918.57     35.43 o 
   4   8   7       42.72       45.11     24.35 o 
   5   8   7       31.71       28.83     27.13 o 
   6   8   7      338.68      308.64     34.36 o 
   7   8   7      549.08      530.39     39.82 o 
   8   8   7      330.86      357.16     41.59 o 
   9   8   7        0.59       -8.83     40.54 o 
 -10   9   7      564.75      562.40     46.65 o 
  -9   9   7      116.54      126.37     39.13 o 
  -8   9   7       13.70        0.25     35.37 o 
  -7   9   7        0.42       -7.31     33.47 o 
  -6   9   7     1534.79     1612.51     62.06 o 
  -5   9   7        0.39       -6.06     29.20 o 
  -4   9   7      723.94      631.51     46.46 o 
  -3   9   7      696.27      684.53     32.04 o 
  -2   9   7      287.95      227.98     29.96 o 
  -1   9   7      991.57     1036.70     38.17 o 
   0   9   7      683.89      718.01     49.61 o 
   1   9   7      247.64      244.60     25.60 o 
   2   9   7        1.92      -12.83     28.53 o 
   3   9   7        0.27      -11.72     25.17 o 
   4   9   7     1254.87     1337.57     44.32 o 
   5   9   7       51.57       32.72     30.83 o 
   6   9   7       30.37       33.32     32.49 o 
   7   9   7       73.99       51.29     37.38 o 
   8   9   7      533.43      514.83     47.04 o 
   9   9   7       31.25       33.26     49.65 o 
  -9  10   7       20.18       19.32     42.08 o 
  -8  10   7     1154.96     1261.49     78.79 o 
  -7  10   7      181.15      175.36     44.73 o 
  -6  10   7      118.94       71.15     40.03 o 
  -5  10   7      181.79      136.19     32.08 o 
  -4  10   7       32.08       44.33     32.70 o 
  -3  10   7       61.12       87.69     25.50 o 
  -2  10   7      129.12      134.05     25.00 o 
  -1  10   7      228.63      275.67     27.13 o 
   0  10   7      269.29      304.65     35.24 o 
   1  10   7      967.87      919.61     38.16 o 
   2  10   7      745.27      777.62     44.57 o 
   3  10   7      131.99      137.68     37.62 o 
   4  10   7        3.58      -22.94     28.50 o 
   5  10   7       51.86       32.32     32.76 o 
   6  10   7      275.33      297.08     40.66 o 
   7  10   7      357.16      276.59     45.25 o 
   8  10   7      168.52      126.17     49.72 o 
  -8  11   7       11.01       -3.18     43.51 o 
  -7  11   7      145.91       95.55     38.75 o 
  -6  11   7       27.43       15.88     37.28 o 
  -5  11   7       81.28       87.67     38.39 o 
  -4  11   7      228.33      177.82     39.16 o 
  -3  11   7       72.78       53.69     28.32 o 
  -2  11   7       27.40        2.01     27.47 o 
  -1  11   7      474.09      469.57     32.72 o 
   0  11   7      104.00      121.46     41.34 o 
   1  11   7      127.97      112.67     29.63 o 
   2  11   7        3.11       11.69     38.10 o 
   3  11   7       36.52       51.43     40.60 o 
   4  11   7      197.25      228.13     52.57 o 
   5  11   7      490.34      473.75     46.06 o 
   6  11   7        0.67       -8.49     46.91 o 
  -7  12   7       14.77       -3.30     44.90 o 
  -6  12   7       17.81       24.10     42.59 o 
  -5  12   7        5.78       19.39     37.78 o 
  -4  12   7       11.24       -7.86     40.35 o 
  -3  12   7      302.55      329.77     58.55 o 
  -2  12   7      149.72      163.84     30.82 o 
  -1  12   7       17.37       11.81     30.03 o 
   0  12   7       36.80       43.82     32.08 o 
   1  12   7      158.31      159.22     32.87 o 
   2  12   7        2.83       24.38     43.03 o 
   3  12   7       43.10       36.46     44.88 o 
   4  12   7      120.50       91.78     56.39 o 
   5  12   7       47.81       24.05     69.79 o 
  -5  13   7      283.89      208.15     88.59 o 
  -4  13   7       45.87       36.76     45.64 o 
  -3  13   7        7.25       12.32     43.58 o 
  -2  13   7       12.98        2.49     34.66 o 
  -1  13   7      139.29      152.59     36.69 o 
   0  13   7      242.03      268.06     39.04 o 
   1  13   7       45.14       35.16     37.77 o 
   2  13   7      149.76       79.91     48.94 o 
   3  13   7        4.21        4.64     59.51 o 
 -12   0   8      287.39      289.71     62.92 o 
 -10   0   8       83.58       31.72     46.78 o 
  -8   0   8      277.37      272.04     35.31 o 
  -6   0   8       69.54       47.42     18.12 o 
  -4   0   8      178.56      149.55     20.13 o 
  -2   0   8     4507.73     5133.10    183.87 o 
   0   0   8      519.13      482.46     49.43 o 
   2   0   8     3450.11     3647.54    142.46 o 
   4   0   8      202.24      219.28     43.31 o 
   6   0   8      542.22      554.84     55.66 o 
   8   0   8       95.61       59.12     47.41 o 
  10   0   8       36.70       15.46     66.04 o 
 -13   1   8       44.68       13.58     44.15 o 
 -12   1   8        5.46        4.57     38.60 o 
 -11   1   8       18.24        5.29     35.30 o 
 -10   1   8      689.84      772.58     60.21 o 
  -9   1   8        0.97       -3.26     28.55 o 
  -8   1   8      111.15      145.60     20.45 o 
  -7   1   8        3.06        4.46     18.52 o 
  -6   1   8      868.22      830.66     35.30 o 
  -5   1   8       55.40       33.89     19.95 o 
  -4   1   8     2020.10     2188.83     71.66 o 
  -3   1   8       47.13       40.09     15.63 o 
  -2   1   8       80.24       64.00     28.01 o 
  -1   1   8      329.48      258.47     30.13 o 
   0   1   8     2332.20     2461.57     74.03 o 
   1   1   8       58.39       51.12     24.17 o 
   2   1   8       94.59       76.38     26.79 o 
   3   1   8       39.03       18.39     28.85 o 
   4   1   8     2626.56     2533.16    107.88 o 
   5   1   8      752.86      870.47    114.86 o 
   6   1   8      449.43      438.13     41.27 o 
   7   1   8      399.12      373.84     39.27 o 
   8   1   8        8.52        0.58     34.11 o 
   9   1   8      136.94      157.53     40.90 o 
  10   1   8      587.13      638.11     55.91 o 
  11   1   8      104.29       90.42     49.17 o 
 -13   2   8      118.70      111.36     46.45 o 
 -12   2   8      158.25      110.46     41.94 o 
 -11   2   8      168.95      151.53     38.11 o 
 -10   2   8       19.86        5.28     32.35 o 
  -9   2   8      831.54      635.83    135.56 o 
  -8   2   8      299.12      299.82     35.50 o 
  -7   2   8      425.74      489.14     63.68 o 
  -6   2   8      181.64      212.70     32.15 o 
  -5   2   8       89.49       44.71     18.27 o 
  -4   2   8     1240.98     1190.96     36.28 o 
  -3   2   8     5781.89     6211.34    124.35 o 
  -2   2   8     5734.15     6103.19    126.22 o 
  -1   2   8      541.53      659.68     37.85 o 
   0   2   8      194.66      226.43     30.15 o 
   1   2   8      395.76      302.18     31.28 o 
   2   2   8     1325.38     1371.77     70.71 o 
   3   2   8     6776.40     6967.59    223.75 o 
   4   2   8     1028.14     1155.01     51.24 o 
   5   2   8        0.49        1.07     29.08 o 
   6   2   8        0.85      -15.95     28.70 o 
   7   2   8      931.19      968.97     87.26 o 
   8   2   8      214.74      199.70     39.82 o 
   9   2   8        6.88       19.82     38.81 o 
  10   2   8       19.12       16.61     46.46 o 
  11   2   8      252.65      243.84     54.68 o 
 -13   3   8       65.53       71.88     48.40 o 
 -12   3   8        1.72       -4.42     40.33 o 
 -11   3   8        3.68       -0.87     37.72 o 
 -10   3   8       13.03       20.86     22.90 o 
  -9   3   8     1226.46     1400.07     45.48 o 
  -8   3   8      195.26      164.31     22.31 o 
  -7   3   8      315.59      344.65     46.65 o 
  -6   3   8      103.54       95.08     23.28 o 
  -5   3   8     2713.05     2743.05     91.82 o 
  -4   3   8       88.89       94.67     34.58 o 
  -3   3   8      666.18      752.30     27.72 o 
  -2   3   8      515.35      346.53     21.03 o 
  -1   3   8     1080.65     1100.84     39.30 o 
   0   3   8        6.20        8.97     22.47 o 
   1   3   8     5487.49     5661.35    293.71 o 
   2   3   8      169.40      154.86     35.82 o 
   3   3   8       87.88       78.71     28.42 o 
   4   3   8      845.17      795.70     50.29 o 
   5   3   8     2627.73     2723.36     83.23 o 
   6   3   8      193.63      155.43     34.38 o 
   7   3   8      520.66      495.41     71.52 o 
   8   3   8       96.36       44.80     40.60 o 
   9   3   8      544.01      622.28     61.94 o 
  10   3   8       47.22        1.24     47.17 o 
  11   3   8      207.03      184.25     55.18 o 
 -13   4   8      100.11       80.65     47.55 o 
 -12   4   8       92.19       62.77     43.54 o 
 -11   4   8       18.24       20.05     27.66 o 
 -10   4   8        2.68       -1.04     25.14 o 
  -9   4   8      392.73      371.11     34.25 o 
  -8   4   8       31.35       28.73     21.88 o 
  -7   4   8      988.18      935.53     37.91 o 
  -6   4   8       62.49       33.18     18.20 o 
  -5   4   8        2.42       -4.79     15.67 o 
  -4   4   8      676.22      642.57     33.83 o 
  -3   4   8     2470.05     2340.01     70.39 o 
  -2   4   8     1137.92     1125.85     34.07 o 
  -1   4   8     3786.61     4029.90     84.89 o 
   0   4   8      657.69      749.02     53.95 o 
   1   4   8     1159.39     1149.78     61.92 o 
   2   4   8      732.86      710.77     53.57 o 
   3   4   8     1385.24     1226.23     68.67 o 
   4   4   8      431.16      382.75     35.62 o 
   5   4   8        5.91       -1.36     28.27 o 
   6   4   8        0.44       -1.57     31.35 o 
   7   4   8      598.01      679.69     48.01 o 
   8   4   8        3.67      -10.16     41.85 o 
   9   4   8      345.88      371.04     48.36 o 
  10   4   8       54.72       70.21     50.51 o 
  11   4   8        4.26        4.11     49.68 o 
 -12   5   8      237.19      199.52     41.34 o 
 -11   5   8       70.08       65.21     28.77 o 
 -10   5   8       57.47       58.13     24.79 o 
  -9   5   8      367.18      426.45     37.74 o 
  -8   5   8        5.08       -2.61     26.83 o 
  -7   5   8       67.19       54.89     25.57 o 
  -6   5   8       47.12       54.00     24.04 o 
  -5   5   8      652.96      645.61     35.00 o 
  -4   5   8     1622.59     1682.28     58.19 o 
  -3   5   8     1277.31     1378.13     50.59 o 
  -2   5   8      101.11       92.51     26.56 o 
  -1   5   8       45.60       30.02     15.64 o 
   0   5   8     2783.30     2935.13     72.83 o 
   1   5   8     1171.57     1261.53     43.85 o 
   2   5   8       21.33       14.95     22.89 o 
   3   5   8     1053.37     1026.10     76.17 o 
   4   5   8     1695.72     1656.29     69.73 o 
   5   5   8      589.85      607.79     33.77 o 
   6   5   8      144.02      169.17     47.04 o 
   7   5   8        7.54       23.76     40.15 o 
   8   5   8      118.98      111.96     41.89 o 
   9   5   8      130.97       58.65     45.52 o 
  10   5   8      484.60      578.26     68.49 o 
 -12   6   8      744.98      896.43     54.54 o 
 -11   6   8        6.71      -10.91     33.85 o 
 -10   6   8       79.45       46.89     29.88 o 
  -9   6   8       17.84       31.01     33.13 o 
  -8   6   8      366.70      348.56     33.77 o 
  -7   6   8        6.78        5.62     27.20 o 
  -6   6   8     1242.91     1372.37     78.44 o 
  -5   6   8      134.06      109.76     27.02 o 
  -4   6   8      697.09      765.99     60.21 o 
  -3   6   8      272.58      338.05     71.46 o 
  -2   6   8     3726.28     3984.01    109.87 o 
  -1   6   8        2.87      -12.03     19.46 o 
   0   6   8       11.42        9.89     13.93 o 
   1   6   8        5.61       -0.09     18.44 o 
   2   6   8     2256.14     2278.12     54.36 o 
   3   6   8       44.25       37.80     22.53 o 
   4   6   8      126.06      104.09     23.19 o 
   5   6   8      748.98      707.15     43.86 o 
   6   6   8      284.13      329.09     32.69 o 
   7   6   8       68.31       23.02     29.67 o 
   8   6   8      675.53      775.58     58.94 o 
   9   6   8        0.50       -0.96     48.85 o 
  10   6   8       11.49       10.47     55.83 o 
 -11   7   8        0.96      -16.88     36.46 o 
 -10   7   8      402.34      441.69     40.63 o 
  -9   7   8      234.49      210.51     37.39 o 
  -8   7   8     1220.59     1404.98    187.36 o 
  -7   7   8        5.32        4.22     29.49 o 
  -6   7   8     1385.02     1285.00     52.19 o 
  -5   7   8     1404.39     1342.67    169.22 o 
  -4   7   8      754.16      736.86     70.42 o 
  -3   7   8        4.22       13.29     23.96 o 
  -2   7   8        0.87       -6.93     21.60 o 
  -1   7   8        0.65      -12.28     19.15 o 
   0   7   8     3418.77     3605.76    156.33 o 
   1   7   8     1034.98     1035.55     77.85 o 
   2   7   8      465.04      399.45     27.35 o 
   3   7   8      245.51      206.14     25.19 o 
   4   7   8       13.50        6.12     24.39 o 
   5   7   8      104.93      108.36     26.65 o 
   6   7   8      125.54      115.33     32.53 o 
   7   7   8      296.99      255.41     38.02 o 
   8   7   8       67.16       68.58     37.99 o 
   9   7   8        8.86       13.96     40.77 o 
 -11   8   8      514.83      484.84     53.56 o 
 -10   8   8       19.06       29.37     36.31 o 
  -9   8   8       11.26        2.51     36.73 o 
  -8   8   8       82.73       90.27     36.80 o 
  -7   8   8      901.99     1085.69     61.66 o 
  -6   8   8      286.42      234.47     33.63 o 
  -5   8   8        9.87       -1.19     29.06 o 
  -4   8   8       54.05       60.18     25.90 o 
  -3   8   8      996.09      967.42     47.08 o 
  -2   8   8      234.55      240.66     23.68 o 
  -1   8   8        6.99        5.84     21.09 o 
   0   8   8       32.60       23.27     20.13 o 
   1   8   8      328.47      332.94     32.35 o 
   2   8   8        6.92        9.18     23.23 o 
   3   8   8      215.48      247.54     27.78 o 
   4   8   8        3.08        4.69     26.89 o 
   5   8   8       62.24       19.10     31.47 o 
   6   8   8      131.03      125.86     34.09 o 
   7   8   8      972.33     1010.49     63.45 o 
   8   8   8       28.36        2.83     40.02 o 
   9   8   8      148.94      198.87     45.75 o 
 -10   9   8      122.42       89.39     44.95 o 
  -9   9   8      190.30      167.28     43.41 o 
  -8   9   8       17.88       -3.25     37.53 o 
  -7   9   8      269.63      223.89     38.48 o 
  -6   9   8       32.24       13.84     33.75 o 
  -5   9   8      729.92      740.24    105.72 o 
  -4   9   8        8.50        8.32     30.03 o 
  -3   9   8        6.36       -9.13     21.72 o 
  -2   9   8      309.47      286.27     27.38 o 
  -1   9   8      194.73      230.77     26.78 o 
   0   9   8        0.22       -7.31     23.85 o 
   1   9   8      277.64      238.82     33.57 o 
   2   9   8        2.05        3.47     30.69 o 
   3   9   8      189.38      195.30     29.32 o 
   4   9   8       32.11       45.93     29.46 o 
   5   9   8      545.08      566.38     41.68 o 
   6   9   8       36.64       32.10     36.96 o 
   7   9   8       73.57       37.01     41.15 o 
   8   9   8       24.48        7.58     44.58 o 
  -9  10   8      166.47      127.67     45.63 o 
  -8  10   8       15.62       24.60     41.64 o 
  -7  10   8      448.79      428.84     46.54 o 
  -6  10   8       11.57        8.70     37.48 o 
  -5  10   8       13.19       13.19     34.94 o 
  -4  10   8       11.19       -7.66     33.98 o 
  -3  10   8      263.70      244.36     34.24 o 
  -2  10   8        2.42       -7.39     25.79 o 
  -1  10   8      435.26      513.66     34.60 o 
   0  10   8       15.34       33.05     27.42 o 
   1  10   8      103.22      118.25     34.48 o 
   2  10   8       75.74       74.32     38.34 o 
   3  10   8      357.60      350.30     43.93 o 
   4  10   8       16.83       -1.87     47.53 o 
   5  10   8       45.44       36.49     38.07 o 
   6  10   8      107.15       96.67     41.33 o 
   7  10   8      482.86      516.25     51.09 o 
  -8  11   8       92.29       52.62     42.31 o 
  -7  11   8        3.86       11.42     42.58 o 
  -6  11   8       42.37       25.33     40.80 o 
  -5  11   8      242.81      199.92     54.53 o 
  -4  11   8      103.13       62.21     39.64 o 
  -3  11   8        2.28       -3.70     29.69 o 
  -2  11   8        2.90       10.99     27.16 o 
  -1  11   8      135.69      176.87     32.03 o 
   0  11   8      744.43      815.15     42.20 o 
   1  11   8      225.13      222.25     60.16 o 
   2  11   8      158.89      167.94     41.88 o 
   3  11   8        0.36      -23.88     42.70 o 
   4  11   8        3.37      -13.20     53.07 o 
   5  11   8       94.33      102.37     58.44 o 
   6  11   8      202.34      255.45    109.30 o 
  -6  12   8      211.71      307.58     92.17 o 
  -5  12   8       66.94       77.56     44.39 o 
  -4  12   8       25.58       32.67     43.03 o 
  -3  12   8       81.92       49.34     42.63 o 
  -2  12   8      340.78      387.38     38.03 o 
  -1  12   8        5.14        6.32     30.54 o 
   0  12   8       91.45       40.52     33.67 o 
   1  12   8        2.51        7.34     45.52 o 
   2  12   8       43.91       44.74     46.39 o 
   3  12   8        4.24       40.80     44.89 o 
   4  12   8      376.00      387.86     65.82 o 
  -2  13   8       80.29       97.81     38.33 o 
  -1  13   8       20.29       -4.96     35.50 o 
   0  13   8      167.39      171.54     38.94 o 
 -13   0   9       33.60       26.59     65.17 o 
 -11   0   9      525.24      496.53     66.62 o 
  -9   0   9      241.20      207.46     48.10 o 
  -7   0   9      196.05      193.79     57.79 o 
  -5   0   9      305.87      300.66     26.82 o 
  -3   0   9      448.07      522.14     55.37 o 
  -1   0   9     2012.67     1824.06     91.76 o 
   1   0   9       88.14       40.78     44.81 o 
   3   0   9     4556.93     5255.44    195.12 o 
   5   0   9     1186.84     1167.82     76.82 o 
   7   0   9      586.03      533.96     66.50 o 
   9   0   9      769.26      647.18     71.06 o 
  11   0   9        3.54       18.57     78.73 o 
 -13   1   9       50.74       39.04     48.67 o 
 -12   1   9      169.36      138.03     43.86 o 
 -11   1   9       71.93       41.70     37.84 o 
 -10   1   9       24.95        4.39     33.90 o 
  -9   1   9      698.11      701.33     45.06 o 
  -8   1   9      168.74      122.71     50.21 o 
  -7   1   9      150.13      151.68     21.94 o 
  -6   1   9      803.61      795.27     36.75 o 
  -5   1   9      384.06      386.85     41.79 o 
  -4   1   9     1330.24     1490.99     43.20 o 
  -3   1   9     1765.55     2024.61     71.68 o 
  -2   1   9       15.16       23.26     30.25 o 
  -1   1   9      201.16      259.12     34.83 o 
   0   1   9      123.81      164.61     31.46 o 
   1   1   9     2171.36     2095.95     84.21 o 
   2   1   9      774.52      835.55     45.36 o 
   3   1   9       14.66       -6.59     30.66 o 
   4   1   9      642.11      678.01    107.25 o 
   5   1   9     1083.27     1265.47     58.81 o 
   6   1   9     1165.78     1172.34     66.93 o 
   7   1   9      700.44      762.26     52.16 o 
   8   1   9      138.81      102.06     48.59 o 
   9   1   9       71.43       60.09     46.94 o 
  10   1   9      373.10      355.89     59.90 o 
 -13   2   9       32.88       14.89     47.54 o 
 -12   2   9       42.90       45.66     42.87 o 
 -11   2   9      155.59      159.43     41.08 o 
 -10   2   9       26.16       14.22     35.78 o 
  -9   2   9       51.32       11.19     43.72 o 
  -8   2   9      248.83      114.85     79.62 o 
  -7   2   9       10.45       15.98     21.71 o 
  -6   2   9      349.30      331.43     27.37 o 
  -5   2   9       85.21       54.83     20.40 o 
  -4   2   9      808.47      817.12     33.54 o 
  -3   2   9      957.69      955.48     34.50 o 
  -2   2   9      151.52      158.51     33.49 o 
  -1   2   9      662.78      657.14     41.58 o 
   0   2   9       87.68       80.41     32.13 o 
   1   2   9      117.27       80.35     30.97 o 
   2   2   9       64.35       63.79     32.07 o 
   3   2   9     1455.13     1490.20     59.20 o 
   4   2   9     3463.60     3518.48    103.60 o 
   5   2   9      265.12      256.87     38.97 o 
   6   2   9        3.08        3.39     33.66 o 
   7   2   9       19.81       21.85     39.16 o 
   8   2   9       15.59       20.68     43.13 o 
   9   2   9       13.63       14.57     45.36 o 
  10   2   9       15.19        9.43     47.42 o 
 -13   3   9       45.68      -11.22     48.60 o 
 -12   3   9       12.19       16.26     44.72 o 
 -11   3   9       49.96       26.02     39.09 o 
 -10   3   9      221.43      225.31     39.39 o 
  -9   3   9       45.18       40.36     23.80 o 
  -8   3   9      377.79      496.66     46.93 o 
  -7   3   9        0.33       -3.78     19.88 o 
  -6   3   9        2.80       30.58     22.38 o 
  -5   3   9      161.46      223.40     25.76 o 
  -4   3   9     3015.46     3157.59     89.52 o 
  -3   3   9      174.46      132.62     22.58 o 
  -2   3   9     3062.63     3012.37     74.56 o 
  -1   3   9        0.98      -12.20     24.32 o 
   0   3   9     2548.77     2514.33     67.00 o 
   1   3   9       61.91       42.52     28.44 o 
   2   3   9     1920.07     1869.11    145.34 o 
   3   3   9        4.74       -4.94     29.71 o 
   4   3   9      208.85      307.42     58.08 o 
   5   3   9      181.96      129.59     35.82 o 
   6   3   9     3355.54     3621.06    247.26 o 
   7   3   9       19.29        1.68     38.16 o 
   8   3   9       71.49       65.14     45.38 o 
   9   3   9      114.51       83.34     48.90 o 
  10   3   9      692.27      511.74     79.85 o 
 -12   4   9      200.63      195.45     48.53 o 
 -11   4   9       77.42       46.03     42.20 o 
 -10   4   9        1.41       -1.33     26.44 o 
  -9   4   9        2.47       -7.55     25.05 o 
  -8   4   9        2.72       -9.90     23.01 o 
  -7   4   9      213.85      221.20     24.78 o 
  -6   4   9      523.52      605.88     29.53 o 
  -5   4   9        2.16       -3.06     21.89 o 
  -4   4   9      806.93      674.04     37.92 o 
  -3   4   9      117.26       83.34     22.75 o 
  -2   4   9     2286.11     2526.54     77.59 o 
  -1   4   9      341.30      283.46     28.96 o 
   0   4   9     1734.43     1781.80     52.69 o 
   1   4   9      450.51      403.72     43.30 o 
   2   4   9     2248.81     2464.12     76.30 o 
   3   4   9     1733.93     1774.02     56.39 o 
   4   4   9     1852.73     1909.10     98.93 o 
   5   4   9       24.48      -11.69     32.22 o 
   6   4   9        9.66       19.06     34.29 o 
   7   4   9       47.80       17.79     42.49 o 
   8   4   9     1011.08     1062.07     64.99 o 
   9   4   9       45.32       72.35     47.20 o 
  10   4   9        3.91        8.21     54.64 o 
 -12   5   9       15.77       14.65     63.90 o 
 -11   5   9       15.67        5.65     34.44 o 
 -10   5   9      128.63      140.96     40.49 o 
  -9   5   9      591.09      714.00    121.90 o 
  -8   5   9      535.07      552.37     78.44 o 
  -7   5   9       30.39       27.60     27.09 o 
  -6   5   9       13.09       -2.63     25.36 o 
  -5   5   9      462.98      441.31     33.34 o 
  -4   5   9      253.81      321.20     40.08 o 
  -3   5   9     1312.33     1551.25    124.81 o 
  -2   5   9      656.47      624.19     34.88 o 
  -1   5   9      498.41      527.41     71.11 o 
   0   5   9     1233.61     1233.86     45.01 o 
   1   5   9     2087.39     1936.76    122.55 o 
   2   5   9      134.18       84.84     32.58 o 
   3   5   9       15.15        7.17     27.80 o 
   4   5   9        0.27        8.59     29.84 o 
   5   5   9      751.87      903.11     75.24 o 
   6   5   9      508.43      426.86     42.04 o 
   7   5   9      197.67      165.52     45.86 o 
   8   5   9       71.57      103.04     50.43 o 
   9   5   9       78.08       85.22     66.88 o 
  10   5   9      113.09      128.94     58.18 o 
 -11   6   9      359.69      404.14     70.71 o 
 -10   6   9        0.03       -7.31     37.33 o 
  -9   6   9      312.39      309.50     38.66 o 
  -8   6   9       19.17        9.67     30.77 o 
  -7   6   9     1245.09     1341.32     56.87 o 
  -6   6   9      179.12      138.74     29.81 o 
  -5   6   9      166.52      197.18     30.25 o 
  -4   6   9      869.28      836.57     43.41 o 
  -3   6   9      125.83      159.75     54.13 o 
  -2   6   9      317.93      336.97     51.85 o 
  -1   6   9     1491.42     1522.58     57.99 o 
   0   6   9      474.38      385.48     50.73 o 
   1   6   9        2.16       -3.62     28.01 o 
   2   6   9      113.20      102.73     49.59 o 
   3   6   9     1188.39     1114.82     53.97 o 
   4   6   9        6.85      -18.82     31.86 o 
   5   6   9        2.20       12.79     34.04 o 
   6   6   9      398.46      466.89    107.08 o 
   7   6   9      108.15      147.72     44.08 o 
   8   6   9       17.07       33.50     50.80 o 
   9   6   9      264.48      343.62     59.63 o 
 -11   7   9        0.82        1.74     40.13 o 
 -10   7   9        0.09       -9.96     38.05 o 
  -9   7   9      492.07      489.88     69.33 o 
  -8   7   9      824.79      788.71    149.70 o 
  -7   7   9       29.25       18.96     32.26 o 
  -6   7   9      170.78      177.03     53.75 o 
  -5   7   9        5.25       23.48     28.57 o 
  -4   7   9      316.77      285.36     38.59 o 
  -3   7   9      342.74      392.61     78.73 o 
  -2   7   9       43.50       41.11     26.89 o 
  -1   7   9       21.22       18.74     28.69 o 
   0   7   9      824.14      846.11     60.83 o 
   1   7   9     1753.98     1688.10     67.57 o 
   2   7   9        2.90        5.70     24.15 o 
   3   7   9        1.07       -5.56     25.51 o 
   4   7   9       24.49       -1.88     26.51 o 
   5   7   9      273.04      350.79     34.12 o 
   6   7   9      288.23      304.92     38.94 o 
   7   7   9      394.54      402.47     41.44 o 
   8   7   9       91.47       48.06     53.30 o 
 -10   8   9      164.12      158.32     44.58 o 
  -9   8   9        0.24        0.71     38.48 o 
  -8   8   9        1.52       -3.33     32.69 o 
  -7   8   9      846.09      943.26     53.11 o 
  -6   8   9      818.63      898.13    129.77 o 
  -5   8   9      277.22      295.08     34.86 o 
  -4   8   9       42.01       62.42     28.80 o 
  -3   8   9        4.71      -13.06     28.86 o 
  -2   8   9      401.68      442.84     37.28 o 
  -1   8   9      601.58      586.66     32.87 o 
   0   8   9       14.53        7.04     29.75 o 
   1   8   9        8.36       13.59     33.44 o 
   2   8   9        1.05       -5.32     33.08 o 
   3   8   9      505.20      522.21     66.94 o 
   4   8   9      111.55      141.41     30.60 o 
   5   8   9      169.71      205.25     50.40 o 
   6   8   9      124.50      112.44     38.60 o 
   7   8   9      341.76      352.97     48.01 o 
   8   8   9      265.70      228.48     47.06 o 
  -9   9   9        0.50        1.81     42.92 o 
  -8   9   9      406.43      551.43     77.83 o 
  -7   9   9       22.82       10.45     38.25 o 
  -6   9   9       40.41       33.47     33.32 o 
  -5   9   9        5.42       -0.42     33.89 o 
  -4   9   9      589.60      689.48     46.08 o 
  -3   9   9       96.53       97.79     32.04 o 
  -2   9   9       11.16        1.81     25.65 o 
  -1   9   9       28.35       21.50     26.34 o 
   0   9   9      501.44      507.50     33.02 o 
   1   9   9      205.74      185.20     38.45 o 
   2   9   9      178.70      196.27     54.32 o 
   3   9   9      271.84      196.64     41.86 o 
   4   9   9        0.37        4.97     30.87 o 
   5   9   9        3.36       -8.27     37.06 o 
   6   9   9      170.12      143.72     41.87 o 
   7   9   9       65.59       35.09     44.21 o 
  -8  10   9        8.43        4.38     43.74 o 
  -7  10   9      250.63      216.72     45.90 o 
  -6  10   9      676.31      843.92    122.53 o 
  -5  10   9        1.23        6.44     37.38 o 
  -4  10   9       69.85       31.23     37.67 o 
  -3  10   9        2.30       -4.34     33.15 o 
  -2  10   9      829.97      795.50     59.94 o 
  -1  10   9      118.57      104.74     31.00 o 
   0  10   9      263.26      255.43     31.96 o 
   1  10   9      192.72      147.15     41.86 o 
   2  10   9        1.72      -27.12     39.12 o 
   3  10   9       79.74       53.62     43.61 o 
   4  10   9      273.19      299.60     54.74 o 
   5  10   9        4.11       -7.92     55.90 o 
   6  10   9       15.88       -1.57     44.92 o 
  -7  11   9       56.82       16.73     79.07 o 
  -6  11   9       16.91       15.35     44.76 o 
  -5  11   9       52.56       44.05     39.01 o 
  -4  11   9       98.07      124.15     43.58 o 
  -3  11   9      616.04      667.45     40.66 o 
  -2  11   9      318.04      295.63     36.53 o 
  -1  11   9        5.82       18.65     32.07 o 
   0  11   9      318.90      336.58     37.41 o 
   1  11   9      396.83      500.85    102.17 o 
   2  11   9      215.89      175.09     52.14 o 
   3  11   9       99.16       52.83     46.77 o 
   4  11   9        3.00       20.45     57.81 o 
  -4  12   9       12.18       11.43     45.94 o 
  -3  12   9       37.89       75.59     45.03 o 
  -2  12   9       63.82       69.51     36.43 o 
  -1  12   9      180.18      204.85     38.50 o 
   0  12   9        1.31        9.29     35.15 o 
   1  12   9       93.82      122.25     51.01 o 
   2  12   9       70.00       87.32     51.35 o 
 -12   0  10        4.80      -15.75     62.64 o 
 -10   0  10      618.34      728.27     71.06 o 
  -8   0  10      698.08      733.35     81.84 o 
  -6   0  10      756.18      807.75     81.03 o 
  -4   0  10       48.24       15.63     56.64 o 
  -2   0  10       37.76       59.58     52.02 o 
   0   0  10     1082.08     1121.22     78.44 o 
   2   0  10        0.24       19.67     50.18 o 
   4   0  10     3844.43     3843.41    161.20 o 
   6   0  10      351.41      302.22     65.35 o 
   8   0  10      398.87      418.04     74.92 o 
  10   0  10      483.14      310.99     85.99 o 
 -12   1  10       99.17      122.96     46.73 o 
 -11   1  10      124.57      119.47     44.10 o 
 -10   1  10        0.62       10.71     36.56 o 
  -9   1  10       69.51       55.08     47.35 o 
  -8   1  10      448.49      506.40     83.00 o 
  -7   1  10       19.25       23.57     47.93 o 
  -6   1  10      313.12      327.40     29.40 o 
  -5   1  10      270.03       62.69    115.18 o 
  -4   1  10      759.87      916.42     45.04 o 
  -3   1  10     1202.63     1186.09     56.23 o 
  -2   1  10      378.30      253.86     50.96 o 
  -1   1  10       22.70       11.80     34.91 o 
   0   1  10       42.53       85.08     36.89 o 
   1   1  10       14.47        6.39     34.83 o 
   2   1  10     1183.02     1235.38     59.43 o 
   3   1  10      325.39      251.46     39.36 o 
   4   1  10      178.53      184.48     63.50 o 
   5   1  10     1464.42     1354.94     62.89 o 
   6   1  10     1064.19     1002.73     92.48 o 
   7   1  10      461.53      413.16     50.61 o 
   8   1  10      223.05      249.46     49.84 o 
   9   1  10      170.45      113.36     52.85 o 
  10   1  10       88.88       92.37     57.05 o 
 -12   2  10       32.37       30.56     45.22 o 
 -11   2  10      739.57      767.11     55.83 o 
 -10   2  10      198.74      134.12     39.14 o 
  -9   2  10      164.63      113.28     50.24 o 
  -8   2  10        8.30        2.58     36.22 o 
  -7   2  10      648.74      306.67    187.33 o 
  -6   2  10      470.84      494.96     57.68 o 
  -5   2  10     1042.57     1121.23    294.46 o 
  -4   2  10       42.47       24.75     20.83 o 
  -3   2  10      376.74      431.21     37.18 o 
  -2   2  10      108.02      144.97     37.41 o 
  -1   2  10     1647.53     1559.60     62.10 o 
   0   2  10       16.33        5.28     33.46 o 
   1   2  10     2202.04     2327.67     79.70 o 
   2   2  10       91.88       82.71     50.21 o 
   3   2  10     1410.62     1429.68     78.79 o 
   4   2  10      560.31      632.10     47.45 o 
   5   2  10      690.12      664.02    122.01 o 
   6   2  10       69.66       17.49     39.01 o 
   7   2  10      343.62      378.26     50.40 o 
   8   2  10       16.19       28.19     45.85 o 
   9   2  10     1104.21     1256.60     73.10 o 
  10   2  10      235.52      236.57     59.73 o 
 -12   3  10        5.00       19.51     48.15 o 
 -11   3  10        5.76       -9.89     41.24 o 
 -10   3  10       50.72       14.25     58.89 o 
  -9   3  10      253.23      225.35     48.01 o 
  -8   3  10        0.47       -1.43     22.93 o 
  -7   3  10       12.24        3.29     21.48 o 
  -6   3  10      534.11      521.35     35.14 o 
  -5   3  10      156.48      151.55     26.33 o 
  -4   3  10        9.68        3.20     22.36 o 
  -3   3  10     2548.48     2748.08     69.99 o 
  -2   3  10      169.90      138.08     31.52 o 
  -1   3  10      228.40      213.55     32.48 o 
   0   3  10       28.03       13.01     28.94 o 
   1   3  10      886.05      859.50     49.27 o 
   2   3  10       22.98       23.14     33.49 o 
   3   3  10      234.73      297.36     49.83 o 
   4   3  10      605.08      603.79     84.29 o 
   5   3  10       33.21        0.01     36.52 o 
   6   3  10      249.53      205.52     45.11 o 
   7   3  10      895.00      852.04     60.98 o 
   8   3  10        0.00        4.12     46.31 o 
   9   3  10       18.11       -8.96     50.85 o 
 -12   4  10       73.96       90.55     68.46 o 
 -11   4  10       48.52       24.97     58.37 o 
 -10   4  10      210.91      219.34     42.62 o 
  -9   4  10       27.44       32.48     31.69 o 
  -8   4  10      283.55      265.94     51.71 o 
  -7   4  10      286.74      278.52     32.38 o 
  -6   4  10      264.85      243.05     31.05 o 
  -5   4  10      385.34      421.83     91.36 o 
  -4   4  10        3.43        2.32     23.89 o 
  -3   4  10      926.75      880.11     60.56 o 
  -2   4  10      235.57      198.20     43.20 o 
  -1   4  10      755.52      755.66     43.39 o 
   0   4  10      200.68      239.90     31.81 o 
   1   4  10        5.88       -6.12     28.95 o 
   2   4  10      231.77      137.11     36.10 o 
   3   4  10       58.38       28.81     30.69 o 
   4   4  10      526.89      495.92     48.74 o 
   5   4  10      783.46      963.19    111.35 o 
   6   4  10       41.32       53.37     39.38 o 
   7   4  10        0.48       27.20     45.08 o 
   8   4  10        8.53        0.76     51.61 o 
   9   4  10      492.34      537.85     60.74 o 
 -11   5  10       83.61        0.75     62.06 o 
 -10   5  10       42.77       46.03     40.66 o 
  -9   5  10      144.16       81.33     34.70 o 
  -8   5  10      385.19      449.09     39.78 o 
  -7   5  10       48.72       66.06     30.33 o 
  -6   5  10       87.91      119.93     30.43 o 
  -5   5  10       42.49       14.12     26.79 o 
  -4   5  10     1071.17     1145.81     49.95 o 
  -3   5  10       34.24       14.07     23.32 o 
  -2   5  10       33.08        4.34     23.96 o 
  -1   5  10       55.84       27.29     41.98 o 
   0   5  10       99.98       44.87     28.58 o 
   1   5  10      251.69      230.67     30.82 o 
   2   5  10     1316.72     1374.40     81.87 o 
   3   5  10      680.20      653.69     46.37 o 
   4   5  10      111.36       61.53     34.01 o 
   5   5  10        1.91       -2.53     38.81 o 
   6   5  10      524.46      501.28     88.16 o 
   7   5  10       94.55        1.22     47.35 o 
   8   5  10        3.91       54.34     52.89 o 
   9   5  10       64.26       -6.09     57.42 o 
 -11   6  10       80.29       29.03     39.54 o 
 -10   6  10      443.33      491.18     47.68 o 
  -9   6  10        0.54      -10.03     35.49 o 
  -8   6  10       12.29      -12.66     34.00 o 
  -7   6  10       88.27      101.09     44.47 o 
  -6   6  10      864.94     1022.41     82.19 o 
  -5   6  10      237.78      252.31     56.35 o 
  -4   6  10       60.78       62.80     28.87 o 
  -3   6  10        3.72       14.21     27.40 o 
  -2   6  10        1.42       -3.91     24.27 o 
  -1   6  10       84.60       83.25     64.05 o 
   0   6  10     1040.43     1081.94     67.34 o 
   1   6  10      129.08      171.44     52.17 o 
   2   6  10       33.67       -0.67     32.51 o 
   3   6  10        0.61        5.78     35.74 o 
   4   6  10      536.05      599.59     45.37 o 
   5   6  10      114.75       71.18     40.86 o 
   6   6  10      486.77      534.13     55.04 o 
   7   6  10       62.23       30.07     51.58 o 
   8   6  10      194.95      240.37     63.24 o 
 -10   7  10       77.49       32.02     41.03 o 
  -9   7  10        9.92       10.77     38.11 o 
  -8   7  10     1089.81     1276.08     85.36 o 
  -7   7  10       69.54       57.19     35.20 o 
  -6   7  10        2.13        0.93     32.71 o 
  -5   7  10       96.05       82.00     33.51 o 
  -4   7  10       87.41       62.16     28.78 o 
  -3   7  10       48.29       55.58     47.58 o 
  -2   7  10      132.74      127.82     30.81 o 
  -1   7  10        5.56       23.89     45.66 o 
   0   7  10       49.79       64.38     49.83 o 
   1   7  10      312.97      182.67     51.43 o 
   2   7  10       51.16       23.05     53.90 o 
   3   7  10      275.70      268.56     39.49 o 
   4   7  10      598.11      605.76     47.58 o 
   5   7  10        0.72       10.16     40.53 o 
   6   7  10      824.25     1003.48     67.08 o 
   7   7  10      190.52      176.50     55.96 o 
  -9   8  10      133.91      100.65     40.05 o 
  -8   8  10      128.59       96.22     41.31 o 
  -7   8  10       99.83       71.69     37.65 o 
  -6   8  10      323.15      340.86     56.67 o 
  -5   8  10      554.47      560.89    118.50 o 
  -4   8  10        2.92       10.34     32.93 o 
  -3   8  10        0.10        1.55     32.26 o 
  -2   8  10        3.00       10.72     31.69 o 
  -1   8  10      778.49      851.18     49.31 o 
   0   8  10      185.93      146.83     55.24 o 
   1   8  10       49.53       41.51     65.03 o 
   2   8  10       14.13       33.16     54.56 o 
   3   8  10       53.06       34.98     60.13 o 
   4   8  10       77.94       49.60     43.16 o 
   5   8  10      238.88      230.08     64.25 o 
   6   8  10       43.48       14.96     52.58 o 
   7   8  10       83.63       61.90     57.82 o 
  -8   9  10       80.86      100.86     45.86 o 
  -7   9  10      408.69      519.72     50.26 o 
  -6   9  10        2.63       -0.04     39.41 o 
  -5   9  10      358.74      272.53     42.35 o 
  -4   9  10      201.13      216.32     40.32 o 
  -3   9  10      819.17      923.55    129.22 o 
  -2   9  10      188.41      214.11     38.33 o 
  -1   9  10       40.23       56.39     36.07 o 
   0   9  10      325.53      265.25     64.14 o 
   1   9  10      650.62      592.71     90.59 o 
   2   9  10      136.29      129.11     43.78 o 
   3   9  10      599.84      524.81     48.16 o 
   4   9  10      146.39      101.55     47.20 o 
   5   9  10       62.67       78.25     42.10 o 
   6   9  10       31.89       27.05     47.01 o 
  -7  10  10       37.59       40.65     46.51 o 
  -6  10  10        0.70        0.59     38.89 o 
  -5  10  10      823.60      703.51     64.42 o 
  -4  10  10       41.27       60.77     53.49 o 
  -3  10  10       92.10       90.30     41.16 o 
  -2  10  10       65.67       53.28     37.16 o 
  -1  10  10      669.50      755.35     50.99 o 
   0  10  10      442.67      486.66     49.99 o 
   1  10  10      453.54      495.68     68.06 o 
   2  10  10        9.25        0.09     44.52 o 
   3  10  10      136.62      124.55     49.13 o 
   4  10  10       40.75       66.61     53.68 o 
  -5  11  10       36.48       20.87     42.82 o 
  -4  11  10      247.42      243.88     45.24 o 
  -3  11  10      305.71      270.38     44.36 o 
  -2  11  10      547.64      580.91     50.79 o 
  -1  11  10       25.12       20.02     36.30 o 
   0  11  10       24.17        9.73     48.40 o 
   1  11  10      207.82      179.40     51.67 o 
   2  11  10      269.68      291.70     54.11 o 
 -11   0  11       22.11       49.60     60.68 o 
  -7   0  11      163.80      197.77     73.83 o 
  -5   0  11     2875.37     3102.62    150.77 o 
  -3   0  11      438.63      414.98     67.77 o 
  -1   0  11      793.22      766.34     76.31 o 
   1   0  11       91.76       97.70     59.29 o 
   3   0  11       48.73       63.96     54.33 o 
   5   0  11     1397.47     1377.88    100.18 o 
   7   0  11      290.38      259.31     75.09 o 
   9   0  11      657.38      627.80     93.44 o 
 -12   1  11      154.71      157.69     52.71 o 
 -11   1  11      313.15      302.02     48.21 o 
 -10   1  11       91.81       87.80     40.35 o 
  -9   1  11       19.45        4.33     50.58 o 
  -8   1  11       67.32       27.86     81.15 o 
  -7   1  11     1463.13     1737.85    110.02 o 
  -6   1  11      440.79      525.38     36.33 o 
  -5   1  11        0.71      -41.53     44.86 o 
  -4   1  11      455.55      393.10     51.69 o 
  -3   1  11      515.83      543.15     49.44 o 
  -2   1  11       84.24       41.80     41.12 o 
  -1   1  11       29.69       25.62     40.63 o 
   0   1  11       15.29       15.92     37.52 o 
   1   1  11      346.48      235.63     44.53 o 
   2   1  11     1639.42     1624.60     69.30 o 
   3   1  11      913.19      965.96     57.89 o 
   4   1  11      441.93      421.06     51.50 o 
   5   1  11      190.80      178.66     48.48 o 
   6   1  11       17.84       21.34     47.22 o 
   7   1  11      621.78      526.17     55.82 o 
   8   1  11      275.76      224.43     54.96 o 
   9   1  11      112.95      108.13     57.39 o 
 -11   2  11       55.45       32.02     44.24 o 
 -10   2  11     1464.64     1447.58     69.51 o 
  -9   2  11      149.82      206.60     57.56 o 
  -8   2  11      149.13      156.78     43.55 o 
  -7   2  11      116.01       22.36     41.87 o 
  -6   2  11       97.96       30.32     27.75 o 
  -5   2  11      317.30      378.83     36.13 o 
  -4   2  11      214.76      249.50     51.27 o 
  -3   2  11       72.42       32.48     43.80 o 
  -2   2  11       31.88       37.32     41.25 o 
  -1   2  11      425.84      325.42     57.62 o 
   0   2  11     2290.74     2236.14     82.61 o 
   1   2  11       53.77       44.49     39.79 o 
   2   2  11       77.69       83.36     41.97 o 
   3   2  11      335.65      301.72     42.85 o 
   4   2  11      690.37      618.98     49.41 o 
   5   2  11       94.21       61.46     50.90 o 
   6   2  11       31.17       30.82     44.72 o 
   7   2  11        5.00       18.41     49.53 o 
   8   2  11        2.43       12.32     53.12 o 
   9   2  11      117.04       55.56     57.94 o 
 -11   3  11        4.07        1.26     44.48 o 
 -10   3  11       42.60       -7.04     59.06 o 
  -9   3  11      100.78       70.51     48.61 o 
  -8   3  11      206.70      222.54     29.87 o 
  -7   3  11      141.72      136.89     33.83 o 
  -6   3  11       61.75       72.87     28.40 o 
  -5   3  11      129.31      142.16     28.62 o 
  -4   3  11      262.10      171.32     26.44 o 
  -3   3  11      270.65      178.59     51.37 o 
  -2   3  11      845.45      838.83     82.42 o 
  -1   3  11        8.22       10.04     34.35 o 
   0   3  11      578.47      697.28     44.84 o 
   1   3  11       50.72       82.06     40.29 o 
   2   3  11     1047.93      918.12     56.37 o 
   3   3  11      214.96      198.62     42.65 o 
   4   3  11       13.66        8.22     42.87 o 
   5   3  11      195.91      174.89     43.98 o 
   6   3  11        5.95      -13.62     47.07 o 
   7   3  11        7.48       13.72     47.52 o 
   8   3  11      151.50      161.82     58.76 o 
 -11   4  11        1.11       -7.73     65.87 o 
  -9   4  11       33.85       48.57     34.70 o 
  -8   4  11       44.05       31.05     32.22 o 
  -7   4  11      539.89      521.49     40.64 o 
  -6   4  11      215.70      227.37     33.42 o 
  -5   4  11     1201.86     1140.87    114.34 o 
  -4   4  11     1548.26     1674.38     63.19 o 
  -3   4  11       19.70       39.11     49.05 o 
  -2   4  11      779.44      710.12    111.11 o 
  -1   4  11      229.43      301.76     62.26 o 
   0   4  11     1726.01     1721.43     68.82 o 
   1   4  11      228.37      209.34     36.65 o 
   2   4  11        4.57       -2.83     36.36 o 
   3   4  11        0.36      -14.46     36.19 o 
   4   4  11       11.94       14.57     37.82 o 
   5   4  11      234.16      234.07     44.48 o 
   6   4  11      727.93      625.67     57.31 o 
   7   4  11        7.69       22.22     50.40 o 
   8   4  11        8.18       15.49     58.31 o 
 -10   5  11       53.77       65.87     48.62 o 
  -9   5  11       45.13       65.02     37.11 o 
  -8   5  11      148.47      141.41     36.00 o 
  -7   5  11      804.22      883.45     50.37 o 
  -6   5  11       20.30      -11.59     29.39 o 
  -5   5  11       65.69       85.25     31.02 o 
  -4   5  11        9.09        2.64     28.00 o 
  -3   5  11     1258.76     1283.74     86.54 o 
  -2   5  11       89.43       59.28     54.28 o 
  -1   5  11       43.89       27.39     48.86 o 
   0   5  11        8.02       15.29     48.59 o 
   1   5  11       87.87       58.49     34.25 o 
   2   5  11       34.74       31.11     34.88 o 
   3   5  11      637.44      648.39     78.44 o 
   4   5  11      423.67      396.94     45.29 o 
   5   5  11        1.82        4.75     41.14 o 
   6   5  11        1.65      -14.67     51.34 o 
   7   5  11      228.97      211.01     58.20 o 
   8   5  11        4.76       29.27     60.59 o 
 -10   6  11        8.68        4.50     41.33 o 
  -9   6  11      435.84      499.75     47.07 o 
  -8   6  11       59.10       67.91     36.49 o 
  -7   6  11        8.24      -12.73     32.05 o 
  -6   6  11       12.39       12.35     29.64 o 
  -5   6  11      453.54      509.11     39.96 o 
  -4   6  11       74.62       53.69     29.54 o 
  -3   6  11      195.57      275.42     42.94 o 
  -2   6  11       34.34        4.85     57.01 o 
  -1   6  11      254.56      325.18     61.35 o 
   0   6  11      245.87      195.29     54.64 o 
   1   6  11       19.25       46.79     56.06 o 
   2   6  11        0.90       17.75     36.66 o 
   3   6  11      356.83      339.74     43.65 o 
   4   6  11      202.33      191.27     44.43 o 
   5   6  11     1066.43     1185.62    117.31 o 
   6   6  11       32.06       37.56     54.25 o 
   7   6  11      209.10      241.97     58.67 o 
  -9   7  11       24.54       20.74     41.82 o 
  -8   7  11       17.83       23.47     38.77 o 
  -7   7  11      811.73      855.24     53.72 o 
  -6   7  11       21.93       69.71     37.53 o 
  -5   7  11       26.36       42.61     31.56 o 
  -4   7  11     1112.80     1002.78    143.41 o 
  -3   7  11      156.21      161.09     35.61 o 
  -2   7  11      128.58       88.83     31.51 o 
  -1   7  11      547.83      561.23     65.97 o 
   0   7  11      282.13      233.64     62.06 o 
   1   7  11       84.22       47.18     55.33 o 
   2   7  11       45.05       34.41     61.06 o 
   3   7  11      253.93      306.64     48.32 o 
   4   7  11       32.30       17.89     43.41 o 
   5   7  11      192.91      166.83     49.98 o 
   6   7  11       23.77       20.08     56.57 o 
  -8   8  11        4.03       -5.82     42.59 o 
  -7   8  11       88.59       63.07     41.62 o 
  -6   8  11       30.96       13.26     38.83 o 
  -5   8  11      193.33      177.88     37.48 o 
  -4   8  11      119.29      109.17     48.51 o 
  -3   8  11        3.01        6.03     35.17 o 
  -2   8  11       64.50       29.90     42.80 o 
  -1   8  11      524.33      626.77     69.04 o 
   0   8  11      834.93      725.21     76.20 o 
   1   8  11        1.10       40.33     62.75 o 
   2   8  11       34.22       33.39     60.59 o 
   3   8  11       24.39       21.65     66.31 o 
   4   8  11      599.49      554.54    180.96 o 
   5   8  11        4.35       23.18     58.32 o 
  -7   9  11       32.44       20.55     45.73 o 
  -6   9  11      233.73      193.54     47.18 o 
  -5   9  11      103.40       95.96     71.98 o 
  -4   9  11      137.68       69.97     62.26 o 
  -3   9  11      254.54      214.24     40.14 o 
  -2   9  11      520.33      538.60     44.96 o 
  -1   9  11        7.56       30.19     70.65 o 
   0   9  11       15.28       57.39     69.61 o 
   1   9  11       41.30       26.75     68.25 o 
   2   9  11      678.78      587.56     87.41 o 
   3   9  11       11.53        1.82     69.79 o 
   4   9  11       74.64       43.62     76.02 o 
  -5  10  11        0.68       28.24     44.28 o 
  -4  10  11      316.74      295.21     45.44 o 
  -3  10  11      115.67      148.41     42.46 o 
  -2  10  11       20.88       31.87     43.05 o 
  -1  10  11      141.86      120.52     79.65 o 
   0  10  11      354.80      347.36     80.38 o 
   1  10  11       87.71       61.32     68.91 o 
   2  10  11       79.11       90.42     75.17 o 
 -10   0  12       55.76       59.23     65.92 o 
  -6   0  12       42.00       27.28     76.36 o 
  -4   0  12      836.11      807.23     87.09 o 
  -2   0  12       82.69       28.15     73.48 o 
   0   0  12       63.24       82.53     68.40 o 
   2   0  12      116.55      129.25     61.77 o 
   4   0  12      385.92      343.69     79.65 o 
   6   0  12      737.50      732.02     85.07 o 
   8   0  12        4.33       34.61     81.38 o 
 -11   1  12       67.71       29.05     47.74 o 
 -10   1  12      530.79      531.68     56.07 o 
  -9   1  12       21.24        7.84     61.02 o 
  -8   1  12       12.98       12.17     90.67 o 
  -7   1  12       32.37       11.06     54.56 o 
  -6   1  12     2438.22     2543.40    149.03 o 
  -5   1  12       92.58       48.92     53.10 o 
  -4   1  12       58.07       19.34     50.94 o 
  -3   1  12      304.96      248.15     51.71 o 
  -2   1  12      506.77      427.74     53.33 o 
  -1   1  12       18.36       -5.27     48.03 o 
   0   1  12        9.07        7.72     45.77 o 
   1   1  12       60.76       73.93     47.73 o 
   2   1  12       16.30        3.13     44.10 o 
   3   1  12      616.38      651.72     56.96 o 
   4   1  12      263.18      219.25     53.33 o 
   5   1  12        1.19      -10.55     50.86 o 
   6   1  12      141.42       93.49     54.75 o 
   7   1  12      143.94      112.34     57.24 o 
   8   1  12      573.84      547.53     77.46 o 
 -10   2  12        0.28       28.15     63.85 o 
  -9   2  12      175.24      116.39     60.21 o 
  -8   2  12      205.64      170.43     90.03 o 
  -7   2  12      441.81      434.18     94.07 o 
  -6   2  12        5.63        1.73     57.29 o 
  -5   2  12      116.04      101.19     57.17 o 
  -4   2  12     1434.73     1608.01     91.91 o 
  -3   2  12       92.69      109.59     53.51 o 
  -2   2  12        8.25        5.44     47.14 o 
  -1   2  12        4.25        8.29     44.32 o 
   0   2  12        2.06       -3.19     44.22 o 
   1   2  12      934.75      980.19    120.17 o 
   2   2  12       36.30       47.46     47.71 o 
   3   2  12      195.53      181.28     51.36 o 
   4   2  12      191.30      268.94     53.46 o 
   5   2  12        5.54       18.35     50.40 o 
   6   2  12       15.94        4.16     53.81 o 
   7   2  12       10.71        7.84     53.51 o 
  -9   3  12       66.98       48.10     92.11 o 
  -8   3  12       33.73       26.88     95.40 o 
  -7   3  12      714.37      745.86     48.28 o 
  -6   3  12       11.16       -8.27     31.82 o 
  -5   3  12      888.32     1255.66     93.00 o 
  -4   3  12        0.10       -1.01     55.58 o 
  -3   3  12      355.00      263.33     57.63 o 
  -2   3  12       19.51       22.34     49.98 o 
  -1   3  12     1852.92     1914.65    116.22 o 
   0   3  12       12.76        2.41     38.24 o 
   1   3  12        2.83       21.74     42.71 o 
   2   3  12       18.94       37.10     45.88 o 
   3   3  12      603.18      598.85     57.59 o 
   4   3  12      115.57       96.83     47.95 o 
   5   3  12       23.18       60.35     51.84 o 
   6   3  12       14.48        9.97     49.50 o 
   7   3  12       32.63       50.97     59.65 o 
  -9   4  12      547.54      543.08    106.12 o 
  -8   4  12       54.41       33.76     35.60 o 
  -7   4  12        2.76      -16.53     32.39 o 
  -6   4  12       55.91       55.83     33.24 o 
  -5   4  12      327.84      339.10     64.40 o 
  -4   4  12      342.86      379.87     67.14 o 
  -3   4  12     2443.54     2456.78    104.96 o 
  -2   4  12       49.76       16.49     55.72 o 
  -1   4  12        0.91        5.36     48.38 o 
   0   4  12        9.16       23.82     55.02 o 
   1   4  12     1689.26     1513.07    129.75 o 
   2   4  12      312.18      323.00     43.89 o 
   3   4  12      519.30      538.31     47.74 o 
   4   4  12       21.05       -0.72     43.90 o 
   5   4  12      948.60      906.34     75.23 o 
   6   4  12       17.22       14.48     50.58 o 
   7   4  12        3.76       46.89     61.06 o 
  -9   5  12      180.28      165.96     45.35 o 
  -8   5  12       16.62       10.17     37.35 o 
  -7   5  12        1.62       -9.01     35.25 o 
  -6   5  12      721.51      724.68     71.43 o 
  -5   5  12       10.80       -6.30     32.36 o 
  -4   5  12      619.33      676.21     44.59 o 
  -3   5  12       64.15       43.71     62.25 o 
  -2   5  12      239.70      262.54     60.59 o 
  -1   5  12      851.63      857.59     74.02 o 
   0   5  12     1054.78     1047.90    167.26 o 
   1   5  12        1.47      -18.61     54.82 o 
   2   5  12       20.91      -17.15     41.33 o 
   3   5  12      345.67      245.81     48.10 o 
   4   5  12      255.22      220.85     62.06 o 
   5   5  12       26.86       49.48     49.59 o 
   6   5  12       18.93      -18.35     54.94 o 
  -9   6  12       21.55       28.01     42.20 o 
  -8   6  12      302.63      267.47     44.90 o 
  -7   6  12       14.06        7.67     38.04 o 
  -6   6  12      270.93      243.22     45.59 o 
  -5   6  12       45.77       25.23     35.85 o 
  -4   6  12     1068.24     1055.09     55.56 o 
  -3   6  12        7.46       -8.63     67.05 o 
  -2   6  12       87.81      112.72     61.50 o 
  -1   6  12       23.52       20.82     58.44 o 
   0   6  12      242.09      177.56     65.05 o 
   1   6  12       38.30       49.25     61.78 o 
   2   6  12      315.43      250.51     63.47 o 
   3   6  12       10.26      -34.33     42.60 o 
   4   6  12       19.43       24.47     45.31 o 
   5   6  12       48.41       35.64     51.24 o 
   6   6  12      531.45      609.10     69.79 o 
  -8   7  12       53.38       46.24     44.36 o 
  -7   7  12       66.53       76.40     63.47 o 
  -6   7  12       92.02      104.98     39.92 o 
  -5   7  12      281.94      369.90     72.18 o 
  -4   7  12       35.04        2.46     36.10 o 
  -3   7  12       17.63       20.79     33.71 o 
  -2   7  12     1096.21     1215.04     91.37 o 
  -1   7  12      487.75      486.65     71.15 o 
   0   7  12       54.76       38.12     64.44 o 
   1   7  12       65.43       37.09     66.67 o 
   2   7  12      250.77      279.93     72.82 o 
   3   7  12       77.11       72.02     71.13 o 
   4   7  12      358.22      383.43     86.08 o 
   5   7  12       14.24       40.73     52.43 o 
  -7   8  12      121.11       76.87     43.96 o 
  -6   8  12       13.63      -12.01     41.45 o 
  -5   8  12       44.36       13.94     42.03 o 
  -4   8  12      145.71      142.73     39.29 o 
  -3   8  12      149.35      148.24     40.05 o 
  -2   8  12      110.87       74.99     71.72 o 
  -1   8  12        0.24      -22.49     71.55 o 
   0   8  12      263.96      195.07     68.24 o 
   1   8  12      169.65      152.69     72.98 o 
   2   8  12       48.44       27.92     66.78 o 
   3   8  12       42.10       67.01     76.50 o 
   4   8  12       27.42        6.17     78.23 o 
  -5   9  12       61.20       60.23     49.51 o 
  -4   9  12       25.99       27.08     45.33 o 
  -3   9  12       44.03       40.07     40.58 o 
  -2   9  12        2.97       30.37     76.02 o 
  -1   9  12      474.08      478.43     86.84 o 
   0   9  12       47.11       54.41     70.36 o 
   1   9  12      171.95      190.05     69.97 o 
   2   9  12      168.19       80.51     77.50 o 
  -7   0  13      952.28     1173.88    116.27 o 
  -3   0  13      697.45      968.38    107.05 o 
  -1   0  13      158.53      199.27     79.94 o 
   1   0  13      369.38      294.90     81.27 o 
   3   0  13      529.31      472.14     80.57 o 
   5   0  13      409.88      344.79     90.67 o 
 -10   1  13       83.99       51.33     69.73 o 
  -8   1  13       86.28       75.32    103.87 o 
  -7   1  13       17.22       40.10     61.75 o 
  -6   1  13      286.00      324.02     93.55 o 
  -5   1  13      798.65      833.59    104.34 o 
  -4   1  13      342.15      315.30     64.20 o 
  -3   1  13      203.85      188.89     85.25 o 
  -2   1  13       10.75       39.59     56.33 o 
  -1   1  13      232.61      283.61     56.37 o 
   0   1  13      286.66      283.61     57.26 o 
   1   1  13       89.98       64.69     52.86 o 
   2   1  13       21.00       28.22     53.10 o 
   3   1  13       89.55       94.83     56.16 o 
   4   1  13       98.09      107.34     58.64 o 
   5   1  13      194.69      185.34     60.92 o 
   6   1  13      460.60      492.09     74.26 o 
  -9   2  13        0.35      -12.40     69.50 o 
  -8   2  13        7.12      -15.92    103.53 o 
  -7   2  13      188.09      137.85     93.78 o 
  -6   2  13      129.63      219.34     93.55 o 
  -5   2  13       67.62       33.40     62.17 o 
  -4   2  13       18.68       61.50     63.40 o 
  -3   2  13      490.67      462.17     66.27 o 
  -2   2  13      899.27      967.08     78.81 o 
  -1   2  13       38.76       41.10     51.37 o 
   0   2  13      399.07      371.19     60.07 o 
   1   2  13      163.07      163.27     55.15 o 
   2   2  13      713.98      687.29     65.24 o 
   3   2  13      190.00      166.06     57.48 o 
   4   2  13       74.96       71.38     54.39 o 
   5   2  13       11.07      -29.37     57.64 o 
   6   2  13        1.86       26.15     60.70 o 
  -9   3  13       10.03       68.75    103.41 o 
  -8   3  13       17.68       15.69     95.45 o 
  -7   3  13        2.77       31.95     96.66 o 
  -6   3  13      452.94      527.18     82.62 o 
  -5   3  13      322.99      282.21     66.01 o 
  -4   3  13     1754.83     2357.63    150.22 o 
  -3   3  13       75.43      123.87     62.88 o 
  -2   3  13        1.57       -6.80     59.27 o 
  -1   3  13      235.03      223.26     60.40 o 
   0   3  13      868.93      917.16     57.51 o 
   1   3  13       72.91       31.27     46.85 o 
   2   3  13       22.79       36.43     55.19 o 
   3   3  13        4.62        9.11     51.20 o 
   4   3  13      300.51      292.97     60.06 o 
   5   3  13      177.74      133.43     60.12 o 
   6   3  13       21.68        2.21     60.19 o 
  -9   4  13       24.31        7.61    105.89 o 
  -8   4  13      270.50      207.35    106.59 o 
  -7   4  13      232.28      252.17     52.28 o 
  -6   4  13      105.20       98.68     38.30 o 
  -5   4  13       10.61       11.52     69.35 o 
  -4   4  13      372.06      477.77     74.50 o 
  -3   4  13       99.39       70.81     60.70 o 
  -2   4  13      238.71      173.29     67.42 o 
  -1   4  13      340.08      460.99     69.84 o 
   0   4  13      234.51      154.84     65.90 o 
   1   4  13        4.16       30.28     65.21 o 
   2   4  13      678.83      845.02     97.46 o 
   3   4  13      203.16      194.15     50.58 o 
   4   4  13        7.11        9.57     50.12 o 
   5   4  13        0.02        8.03     53.96 o 
  -8   5  13       89.80       34.39     45.55 o 
  -7   5  13      127.13      185.27     47.81 o 
  -6   5  13        5.52       -5.25     36.79 o 
  -5   5  13     1311.69     1395.91    147.28 o 
  -4   5  13      174.49      137.80     74.45 o 
  -3   5  13       23.65       55.69     64.28 o 
  -2   5  13      137.99      107.29     66.81 o 
  -1   5  13      334.25      241.82     70.57 o 
   0   5  13      211.30      286.25     67.46 o 
   1   5  13      646.71      652.75     74.68 o 
   2   5  13       22.11       42.00     64.66 o 
   3   5  13       23.37       41.37     47.57 o 
   4   5  13      499.26      468.34     57.64 o 
   5   5  13      163.35      142.32     55.59 o 
  -7   6  13      308.75      259.84     46.57 o 
  -6   6  13        0.90       -9.24     40.09 o 
  -5   6  13       37.84       41.91     39.22 o 
  -4   6  13        3.87       -1.31     76.84 o 
  -3   6  13      268.87      283.01    124.93 o 
  -2   6  13        4.80        0.12     65.32 o 
  -1   6  13      287.52      384.63     76.35 o 
   0   6  13        0.48        3.30     64.85 o 
   1   6  13      211.47      187.31     75.06 o 
   2   6  13      303.46      235.34     77.24 o 
   3   6  13      582.95      586.71     84.95 o 
   4   6  13        7.70       -9.09     55.21 o 
  -6   7  13        0.48       -0.12     41.81 o 
  -5   7  13       26.14        1.73     41.46 o 
  -4   7  13       99.93      103.59     83.20 o 
  -3   7  13       47.35       78.89     74.62 o 
  -2   7  13       48.22       65.20     76.52 o 
  -1   7  13      585.94      634.93     84.77 o 
   0   7  13       51.21       25.09     75.52 o 
   1   7  13       16.19       17.48     74.52 o 
   2   7  13        1.04        0.45     70.65 o 
   3   7  13        7.20        2.50     77.27 o 
  -4   8  13       42.57        4.99     41.40 o 
  -3   8  13      267.55      187.43     89.17 o 
  -2   8  13      301.04      250.87     86.97 o 
  -1   8  13       52.59       21.61     78.96 o 
   0   8  13        6.81      -27.80     79.11 o 
   1   8  13      141.09       73.66     80.26 o 
  -6   0  14      203.13      194.19    100.01 o 
  -2   0  14      950.02      911.51    106.93 o 
   0   0  14     1438.34     1419.81    118.01 o 
   2   0  14     1000.81     1169.61    114.26 o 
   4   0  14     1582.03     1532.91    126.43 o 
  -8   1  14       32.08       -1.90    113.91 o 
  -7   1  14       33.85       55.01     70.89 o 
  -6   1  14      115.77      109.33     69.56 o 
  -5   1  14       61.60       65.81     94.70 o 
  -4   1  14      219.56      227.76     88.59 o 
  -3   1  14      302.13      294.78     99.55 o 
  -2   1  14      337.60      412.73     98.63 o 
  -1   1  14       62.88       61.24     59.75 o 
   0   1  14      131.32      125.62     61.76 o 
   1   1  14      471.32      514.11     68.62 o 
   2   1  14      368.13      476.59    117.54 o 
   3   1  14       11.98      -16.24     59.06 o 
   4   1  14       45.33       39.21     65.61 o 
  -8   2  14       30.05       10.38    107.45 o 
  -7   2  14       21.99      -10.15    103.41 o 
  -6   2  14      115.14      227.65    102.78 o 
  -5   2  14       43.62       54.39     98.80 o 
  -4   2  14        3.59      -12.59     67.20 o 
  -3   2  14      293.91      215.66     71.18 o 
  -2   2  14        6.23        7.85     67.61 o 
  -1   2  14      878.61     1222.21    121.23 o 
   0   2  14        1.82      -16.58     59.79 o 
   1   2  14       94.15       97.54     62.33 o 
   2   2  14      132.45      206.62     63.90 o 
   3   2  14      196.19      238.93     62.75 o 
   4   2  14        1.06       -6.59     63.50 o 
  -8   3  14       29.02       29.99    107.28 o 
  -7   3  14      144.10      144.94    108.20 o 
  -6   3  14       31.22        3.81    103.36 o 
  -5   3  14      529.49      625.68    109.58 o 
  -4   3  14       19.87       38.93     70.73 o 
  -3   3  14      482.45      565.46     79.38 o 
  -2   3  14        8.14      -12.36     63.61 o 
  -1   3  14      114.55      119.12     70.56 o 
   0   3  14       57.50       47.65     70.42 o 
   1   3  14      307.22      336.28     57.47 o 
   2   3  14        1.39       -1.09     53.01 o 
   3   3  14       36.87      -12.57     61.33 o 
   4   3  14        1.15       18.91     62.72 o 
  -7   4  14      251.74       69.85    110.16 o 
  -6   4  14      166.88      142.17     91.33 o 
  -5   4  14      706.50      731.12     90.73 o 
  -4   4  14        3.96        0.09     74.10 o 
  -3   4  14        1.01      -27.21     72.29 o 
  -2   4  14       52.00       19.70     72.83 o 
  -1   4  14      407.50      438.00     73.98 o 
   0   4  14      380.41      288.91     76.28 o 
   1   4  14        5.86       -0.67     72.51 o 
   2   4  14        4.59        7.48     75.14 o 
   3   4  14      127.04      113.48     56.14 o 
  -6   5  14      202.46      166.14     90.92 o 
  -5   5  14      317.75      231.43     80.18 o 
  -4   5  14      242.74      205.34     83.55 o 
  -3   5  14       24.42       46.72     74.96 o 
  -2   5  14       45.51       58.46     71.62 o 
  -1   5  14       20.82        5.89     69.63 o 
   0   5  14        3.29      -18.83     74.38 o 
   1   5  14       67.74       65.16     71.45 o 
   2   5  14      421.03      303.34    145.11 o 
   3   5  14        1.96        8.49     81.77 o 
  -5   6  14       45.27       51.06     91.73 o 
  -4   6  14       10.10       -3.17     86.38 o 
  -3   6  14       21.86        2.08     80.74 o 
  -2   6  14      153.13      155.08     86.43 o 
  -1   6  14      123.71       23.87     79.44 o 
   0   6  14       42.50        4.57     79.43 o 
   1   6  14      214.90      169.21     84.99 o 
  -2   7  14        7.42      -12.97     84.95 o 
  -1   7  14        3.32      -16.12     82.64 o 
  -5   0  15       71.42       44.99    108.60 o 
  -1   0  15      361.38      387.70    105.60 o 
   1   0  15       87.88       89.40     97.88 o 
  -6   1  15        4.40      -13.19     76.45 o 
  -5   1  15       97.19       78.44    107.45 o 
  -4   1  15       29.21       21.80    104.51 o 
  -3   1  15      207.02      239.82    112.53 o 
  -2   1  15       64.63       56.64    104.45 o 
  -1   1  15       78.07       24.40    104.28 o 
   0   1  15       92.36      130.42     72.51 o 
   1   1  15      314.38      374.00     74.89 o 
   2   1  15      101.93      134.19     73.33 o 
  -6   2  15      122.58      173.20    114.66 o 
  -5   2  15       41.51      109.53    107.05 o 
  -4   2  15      190.49      106.82     97.76 o 
  -3   2  15       28.24       63.01     75.87 o 
  -2   2  15      376.81      438.56     90.44 o 
  -1   2  15        5.80       28.48     77.73 o 
   0   2  15      185.40      170.78    109.93 o 
   1   2  15       95.48       80.12     70.38 o 
   2   2  15      111.82      151.48     71.89 o 
  -5   3  15        9.74       41.49     85.80 o 
  -4   3  15      121.39      218.66     87.22 o 
  -3   3  15       14.51       32.07     79.79 o 
  -2   3  15      343.16      291.96     88.71 o 
  -1   3  15        1.90       69.82     79.38 o 
   0   3  15       77.01       41.93     79.17 o 
   1   3  15       56.87       24.02     79.91 o 
  -4   4  15      217.52      195.85     88.47 o 
  -3   4  15       25.99       18.31     81.40 o 
  -2   4  15      181.35      172.90     79.89 o 
  -1   4  15      251.52      242.77     80.77 o 
   0   4  15      285.03      269.61     89.43 o 
                                                 
